# Supplementary material for: Study of whole genome linkage disequilibrium patterns of Iranian water buffalo breeds using the Axiom Buffalo Genotyping 90K Array
Source: PLoS One. 2019 May 31;14(5):e0217687. doi: 10.1371/journal.pone.0217687 (PMC6544294; doi:10.1371/journal.pone.0217687)
Supplement: S1 Table — (XLSX) [file pone.0217687.s006.xlsx]

## Sheet: Sheet1
S1 Table. Summary of the polymorphic SNP markers and MAF for each chromosome
CHR	SNP.No	AZI Mean±Sd	KHU Mean±Sd	MAZ Mean±Sd
1	3549	0.333±0.11	0.32±0.116	0.298±0.124
2	2997	0.335±0.105	0.312±0.118	0.299±0.123
3	2680	0.333±0.113	0.317±0.118	0.301±0.125
4	2677	0.338±0.107	0.326±0.115	0.304±0.126
5	2607	0.336±0.107	0.32±0.117	0.301±0.123
6	2599	0.34±0.107	0.325±0.114	0.298±0.124
7	2456	0.333±0.11	0.319±0.116	0.298±0.127
8	2405	0.326±0.11	0.319±0.115	0.286±0.129
9	2304	0.326±0.111	0.323±0.114	0.298±0.124
10	2222	0.338±0.106	0.326±0.115	0.296±0.125
11	2353	0.333±0.108	0.32±0.114	0.296±0.126
12	1881	0.33±0.109	0.317±0.116	0.303±0.127
13	1880	0.334±0.11	0.321±0.114	0.302±0.124
14	1893	0.338±0.107	0.325±0.112	0.297±0.125
15	1845	0.333±0.11	0.323±0.117	0.299±0.122
16	1737	0.339±0.108	0.323±0.115	0.297±0.126
17	1621	0.337±0.107	0.326±0.114	0.301±0.125
18	1417	0.328±0.109	0.317±0.117	0.303±0.122
19	1409	0.333±0.109	0.326±0.113	0.288±0.124
20	1559	0.333±0.108	0.321±0.116	0.296±0.126
21	1512	0.331±0.109	0.319±0.117	0.302±0.125
22	1400	0.323±0.11	0.315±0.118	0.295±0.128
23	1152	0.324±0.111	0.319±0.115	0.309±0.12
24	1443	0.338±0.107	0.327±0.114	0.304±0.125
25	1053	0.324±0.115	0.303±0.121	0.294±0.126
26	1154	0.335±0.107	0.324±0.114	0.301±0.125
27	1004	0.338±0.105	0.315±0.119	0.295±0.124
28	1045	0.339±0.107	0.326±0.114	0.299±0.123
29	1108	0.327±0.113	0.312±0.118	0.309±0.121
30	2250	0.33±0.111	0.322±0.117	0.304±0.121
Total	57212	0.333±0.109	0.321±0.116	0.299±0.124
MAF: Minor allele frequency
Azeri=AZI, Khuzestani=KHU, Mazandarani=MAZ
