# Supplementary material for: Study of whole genome linkage disequilibrium patterns of Iranian water buffalo breeds using the Axiom Buffalo Genotyping 90K Array
Source: PLoS One. 2019 May 31;14(5):e0217687. doi: 10.1371/journal.pone.0217687 (PMC6544294; doi:10.1371/journal.pone.0217687)
Supplement: S2 Table — (XLSX) [file pone.0217687.s007.xlsx]

## Sheet: Sheet1
S2 Table. Distribution of SNP with average distance for all breeds between adjacent SNPs mapped vs the bovine genome sequence (version Btau UMD3.1)
Distance interval	SNP.No.	Frequency	Cumulative SNP No	Cumulative frequency (%)
(0, 10]	467	0.82	467	0.82
(10, 20]	1284	2.24	1751	3.06
(20, 30]	21051	36.79	22802	39.86
(30, 40]	13014	22.75	35816	62.6
(40, 50]	4745	8.29	40561	70.9
(50, 60]	4431	7.74	44992	78.64
(60, 70]	3753	6.56	48745	85.2
(70, 80]	2240	3.92	50985	89.12
(80, 90]	1541	2.69	52526	91.81
(90, 100]	1160	2.03	53686	93.84
(100, 200]	3140	5.49	56826	99.33
(200, 500]	348	0.61	57174	99.93
(500, 1000]	28	0.05	57202	99.98
(1000, 2000]	9	0.02	57211	100
(2000, 3000]	1	0	57212	100
