# Supplementary material for: Study of whole genome linkage disequilibrium patterns of Iranian water buffalo breeds using the Axiom Buffalo Genotyping 90K Array
Source: PLoS One. 2019 May 31;14(5):e0217687. doi: 10.1371/journal.pone.0217687 (PMC6544294; doi:10.1371/journal.pone.0217687)
Supplement: S3 Table — (XLSX) [file pone.0217687.s008.xlsx]

## Sheet: AZI_KHU_MAZ_r2_Frequency
AZI			KHU
r2 range	cumulative SNP.No	SNP. No	cumulative SNP.No	SNP. No	cumulative SNP.No	SNP. No
0	1451	1451	1319	1319	1334	1334		The proportion of r2 values
(0.0, 0.1]	22250	20799	21407	20088	19318	17984		AZI r2>0.2	0.447004
(0.1-0.2]	31638	9388	30474	9067	28163	8845		AZI r2>0.3	0.337569
(0.2,-0.3]	37899	6261	36619	6145	34273	6110
(0.3, 0.4]	42429	4530	41057	4438	38531	4258
(0.4-0.5]	45790	3361	44455	3398	42086	3555		KHU r2>0.2	0.46735
(0.5,-0.6]	48366	2576	47215	2760	44977	2891		KHU r2>0.3	0.359942
(0.6, 0.7]	50481	2115	49424	2209	47661	2684
(0.7-0.8]	52197	1716	51291	1867	49666	2005
(0.8,-0.9]	53679	1482	52939	1648	51402	1736		MAZ r2>0.2	0.507743
(0.9,1.0]	57212	3533	57212	4273	57212	5810		MAZr2>0.3	0.400947
		57212
Dp range	cumulative SNP.No	SNP. No	cumulative SNP.No	SNP. No	cumulative SNP.No	Dp value
0	16	16	15	15	235	235
(0.0, 0.1]	4140	4124	3577	3562	3074	2839
(0.1-0.2]	8167	4027	7089	3512	5744	2670
(0.2,-0.3]	11981	3814	10500	3411	8500	2756
(0.3, 0.4]	15732	3751	13919	3419	11390	2890
(0.4-0.5]	19355	3623	17297	3378	14281	2891
(0.5,-0.6]	22918	3563	20799	3502	18117	3836
(0.6, 0.7]	26525	3607	24527	3728	22000	3883
(0.7-0.8]	30530	4005	28784	4257	27086	5086
(0.8,-0.9]	35756	5226	34514	5730	33241	6155
(0.9,1.0]	57212	21456	57212	22698	57212	23971

## Sheet: AZ_KHU_MAZ_adjecent r2
			General SNPs Info					AZI					KHU					MAZ
SNPID	Chr	BPPos	Chr	BPPos	SNPA	SNPB	Dist	FrqA	FrqB	D	r2	Dp	FrqA	FrqB	D	r2	Dp	FrqA	FrqB	D	r2	Dp
1	1	186939	1	186939	1	2	46317	0.838	0.868	-0.031	0.062	1	0.555	0.941	-0.028	0.055	1	0.88	0.78	-0.034	0.064	1
2	1	233256	1	233256	2	3	165177	0.868	0.632	0.087	0.282	1	0.941	0.843	0.045	0.279	0.906	0.78	0.66	0.115	0.343	0.792
3	1	398433	1	398433	3	4	107754	0.632	0.753	0.089	0.185	0.573	0.843	0.877	0.047	0.152	0.45	0.66	0.7	0.079	0.133	0.4
4	1	506187	1	506187	4	5	57153	0.753	0.571	-0.106	0.245	0.997	0.877	0.593	0.01	0.004	0.141	0.7	0.54	-0.1	0.192	0.725
5	1	563340	1	563340	5	6	31861	0.571	0.862	-0.054	0.099	0.904	0.593	0.919	-0.032	0.057	0.973	0.54	0.88	-0.073	0.205	1
6	1	595201	1	595201	6	7	76785	0.862	0.543	0.006	0.001	0.081	0.919	0.508	0.04	0.086	0.973	0.88	0.56	-0.006	0.001	0.11
7	1	671986	1	671986	7	8	79388	0.543	0.545	0.28	1	1	0.508	0.508	0.265	1	1	0.56	0.56	0.18	0.534	0.731
8	1	751374	1	751374	8	9	171818	0.545	0.875	0.003	0	0.05	0.508	0.674	-0.093	0.156	0.578	0.56	0.9	-0.008	0.003	0.189
9	1	923192	1	923192	9	10	211532	0.875	0.611	0.03	0.034	0.39	0.674	0.703	-0.024	0.013	0.251	0.9	0.64	-0.013	0.008	0.347
10	1	1134724	1	1134724	10	11	58974	0.611	0.65	-0.135	0.335	0.988	0.703	0.826	-0.065	0.143	1	0.64	0.84	0.088	0.252	0.863
11	1	1193698	1	1193698	11	12	204957	0.65	0.512	-0.176	0.546	1	0.826	0.538	-0.093	0.245	1	0.84	0.76	0.149	0.908	1
12	1	1398655	1	1398655	12	13	92912	0.512	0.619	0.146	0.362	0.748	0.538	0.517	0.016	0.004	0.066	0.76	0.52	-0.094	0.195	0.817
13	1	1491567	1	1491567	13	14	73868	0.619	0.609	-0.137	0.334	0.918	0.517	0.784	-0.099	0.234	0.953	0.52	0.7	-0.092	0.16	0.637
14	1	1565435	1	1565435	14	15	57650	0.609	0.907	-0.033	0.055	0.916	0.784	0.932	-0.012	0.014	0.85	0.7	0.92	-0.029	0.055	1
15	1	1623085	1	1623085	15	16	66122	0.907	0.526	-0.031	0.046	0.702	0.932	0.627	-0.021	0.03	0.834	0.92	0.68	0.03	0.056	0.551
16	1	1689207	1	1689207	16	17	27579	0.526	0.729	-0.087	0.155	0.679	0.627	0.551	0.179	0.555	0.873	0.68	0.88	0.003	0	0.041
17	1	1716786	1	1716786	17	18	37849	0.729	0.585	0.05	0.053	0.317	0.551	0.542	-0.073	0.086	0.354	0.88	0.68	0.107	0.503	1
18	1	1754635	1	1754635	18	19	29394	0.585	0.538	0.224	0.83	1	0.542	0.614	-0.181	0.555	1	0.68	0.58	0.262	1	1
19	1	1784029	1	1784029	19	20	46979	0.538	0.52	-0.242	0.94	1	0.614	0.729	0.169	0.613	1	0.58	0.54	-0.236	0.919	1
20	1	1831008	1	1831008	20	21	55352	0.52	0.87	-0.025	0.021	0.392	0.729	0.864	-0.027	0.032	0.739	0.54	0.82	-0.11	0.33	1
21	1	1886360	1	1886360	21	22	60585	0.87	0.755	0.025	0.03	0.255	0.864	0.682	-0.031	0.039	0.728	0.82	0.68	-0.037	0.042	0.637
22	1	1946945	1	1946945	22	23	29837	0.755	0.941	0.034	0.114	0.767	0.682	0.898	0.076	0.29	1	0.68	0.94	0.023	0.041	0.551
23	1	1976782	1	1976782	23	24	43906	0.941	0.585	-0.016	0.018	0.637	0.898	0.686	-0.039	0.076	1	0.94	0.54	0.026	0.048	0.797
24	1	2020688	1	2020688	24	25	39528	0.585	0.656	-0.181	0.601	1	0.686	0.627	-0.116	0.268	0.994	0.54	0.76	0.187	0.769	1
25	1	2060216	1	2060216	25	26	44601	0.656	0.656	0.259	1	1	0.627	0.627	0.241	1	1	0.76	0.76	0.255	1	1
26	1	2104817	1	2104817	26	27	116818	0.656	0.753	0.177	0.744	1	0.627	0.898	0.086	0.345	1	0.76	0.76	0.255	1	1
27	1	2221635	1	2221635	27	28	30256	0.753	0.759	-0.048	0.068	0.809	0.898	0.691	-0.038	0.073	1	0.76	0.78	-0.068	0.149	1
28	1	2251891	1	2251891	28	29	36797	0.759	0.512	0.121	0.319	0.979	0.691	0.589	0.175	0.593	0.962	0.78	0.54	0.06	0.084	0.505
29	1	2288688	1	2288688	29	30	46084	0.512	0.662	-0.155	0.428	0.937	0.589	0.801	-0.054	0.076	0.66	0.54	0.72	-0.143	0.41	1
30	1	2334772	1	2334772	30	31	30501	0.662	0.583	-0.168	0.518	1	0.801	0.606	0.137	0.49	1	0.72	0.58	-0.12	0.293	1
31	1	2365273	1	2365273	31	32	35621	0.583	0.53	-0.116	0.222	0.592	0.606	0.631	0.092	0.151	0.41	0.58	0.56	-0.052	0.044	0.28
32	1	2400894	1	2400894	32	33	43162	0.53	0.526	-0.109	0.19	0.487	0.631	0.513	0.061	0.063	0.321	0.56	0.62	-0.119	0.245	0.713
33	1	2444056	1	2444056	33	34	25949	0.526	0.664	-0.181	0.589	1	0.513	0.758	0.122	0.323	0.982	0.62	0.72	0.237	1	1
34	1	2470005	1	2470005	34	35	30205	0.664	0.664	0.265	1	1	0.758	0.758	0.203	1	1	0.72	0.72	0.253	1	1
35	1	2500210	1	2500210	35	36	38350	0.664	0.589	0.241	1	1	0.758	0.686	0.176	0.788	1	0.72	0.66	0.26	1	1
36	1	2538560	1	2538560	36	37	51978	0.589	0.646	-0.173	0.54	1	0.686	0.627	-0.129	0.331	1	0.66	0.62	-0.165	0.515	1
37	1	2590538	1	2590538	37	38	44814	0.646	0.658	-0.152	0.447	1	0.627	0.758	-0.1	0.236	1	0.62	0.72	-0.138	0.403	1
38	1	2635352	1	2635352	38	39	67028	0.658	0.577	-0.13	0.306	0.896	0.758	0.597	-0.076	0.133	0.786	0.72	0.58	-0.078	0.125	0.666
39	1	2702380	1	2702380	39	40	38366	0.577	0.694	-0.133	0.342	1	0.597	0.746	-0.035	0.028	0.347	0.58	0.76	-0.085	0.163	0.843
40	1	2740746	1	2740746	40	41	22389	0.694	0.771	-0.079	0.168	1	0.746	0.648	-0.108	0.268	1	0.76	0.82	-0.007	0.002	0.154
41	1	2763135	1	2763135	41	42	22340	0.771	0.526	-0.107	0.261	0.986	0.648	0.606	-0.134	0.331	0.969	0.82	0.52	0.028	0.022	0.303
42	1	2785475	1	2785475	42	43	59096	0.526	0.769	-0.107	0.259	0.977	0.606	0.653	-0.135	0.337	0.987	0.52	0.82	0.028	0.022	0.303
43	1	2844571	1	2844571	43	44	50802	0.769	0.704	0.164	0.725	1	0.653	0.657	0.217	0.919	0.968	0.82	0.82	0.12	0.661	0.813
44	1	2895373	1	2895373	44	45	40662	0.704	0.54	-0.133	0.343	0.976	0.657	0.576	0.172	0.54	0.872	0.82	0.52	0.028	0.022	0.303
45	1	2936035	1	2936035	45	46	29943	0.54	0.741	-0.13	0.356	1	0.576	0.907	0.04	0.077	0.744	0.52	0.66	0.181	0.584	1
46	1	2965978	1	2965978	46	47	79384	0.741	0.711	0.185	0.872	1	0.907	0.881	0.072	0.582	0.873	0.66	0.62	0.273	1	1
47	1	3045362	1	3045362	47	48	22162	0.711	0.68	0.203	0.926	1	0.881	0.881	0.1	0.911	0.955	0.62	0.62	0.303	1	1
48	1	3067524	1	3067524	48	49	25716	0.68	0.674	0.225	1	1	0.881	0.881	0.1	0.911	0.955	0.62	0.62	0.303	1	1
49	1	3093240	1	3093240	49	50	59107	0.674	0.603	0.141	0.376	0.716	0.881	0.72	0.07	0.231	0.817	0.62	0.6	-0.129	0.295	0.85
50	1	3152347	1	3152347	50	51	97759	0.603	0.791	0.115	0.332	0.908	0.72	0.877	0.067	0.209	0.762	0.6	0.8	-0.083	0.181	1
51	1	3250106	1	3250106	51	52	41613	0.791	0.67	0.133	0.483	0.948	0.877	0.72	0.072	0.237	0.81	0.8	0.66	0.129	0.465	0.979
52	1	3291719	1	3291719	52	53	29608	0.67	0.792	0.134	0.496	0.966	0.72	0.881	0.074	0.261	0.867	0.66	0.84	0.137	0.619	1
53	1	3321327	1	3321327	53	54	42436	0.792	0.761	0.154	0.796	0.977	0.881	0.78	0.084	0.393	0.908	0.84	0.94	0.063	0.529	1
54	1	3363763	1	3363763	54	55	36804	0.761	0.64	-0.073	0.129	0.855	0.78	0.771	-0.038	0.047	0.746	0.94	0.68	-0.019	0.03	0.998
55	1	3400567	1	3400567	55	56	29746	0.64	0.804	0.136	0.514	1	0.771	0.86	0.094	0.413	0.868	0.68	0.88	0.107	0.503	1
56	1	3430313	1	3430313	56	57	37902	0.804	0.767	-0.058	0.119	1	0.86	0.788	-0.004	0.001	0.142	0.88	0.94	-0.015	0.038	1
57	1	3468215	1	3468215	57	58	22830	0.767	0.597	-0.096	0.212	1	0.788	0.551	-0.059	0.086	0.625	0.94	0.6	-0.008	0.005	0.347
58	1	3491045	1	3491045	58	59	23736	0.597	0.783	0.104	0.263	0.8	0.551	0.695	0.125	0.299	0.746	0.6	0.78	0.129	0.405	0.979
59	1	3514781	1	3514781	59	60	65090	0.783	0.642	-0.071	0.128	0.911	0.695	0.746	-0.114	0.322	1	0.78	0.72	-0.066	0.125	1
60	1	3579871	1	3579871	60	61	61135	0.642	0.53	0.15	0.394	0.793	0.746	0.597	0.157	0.539	1	0.72	0.74	0.119	0.366	0.637
61	1	3641006	1	3641006	61	62	32898	0.53	0.83	0.012	0.004	0.134	0.597	0.788	-0.035	0.031	0.414	0.74	0.72	-0.006	0.001	0.08
62	1	3673904	1	3673904	62	63	61793	0.83	0.81	-0.017	0.014	0.531	0.788	0.843	0.006	0.001	0.046	0.72	0.94	0.027	0.067	0.637
63	1	3735697	1	3735697	63	64	31213	0.81	0.822	0.147	0.955	1	0.843	0.869	0.108	0.774	0.975	0.94	0.94	0.055	0.951	0.975
64	1	3766910	1	3766910	64	65	4556	0.822	0.532	-0.088	0.212	1	0.869	0.593	0.072	0.187	0.92	0.94	0.52	0.002	0	0.08
65	1	3771466	1	3771466	65	66	31475	0.532	0.812	-0.018	0.008	0.203	0.593	0.746	0.026	0.015	0.175	0.52	0.56	-0.107	0.185	0.505
66	1	3802941	1	3802941	66	67	32730	0.812	0.696	0.024	0.018	0.185	0.746	0.648	-0.044	0.044	0.488	0.56	0.78	0.09	0.192	0.731
67	1	3835671	1	3835671	67	68	41091	0.696	0.526	-0.044	0.036	0.304	0.648	0.5	0.085	0.128	0.486	0.78	0.58	-0.047	0.052	0.505
68	1	3876762	1	3876762	68	69	69740	0.526	0.923	0.038	0.08	0.931	0.5	0.949	-0.038	0.123	1	0.58	0.9	-0.025	0.029	0.595
69	1	3946502	1	3946502	69	70	36035	0.923	0.536	0.039	0.087	0.95	0.949	0.538	-0.026	0.056	1	0.9	0.56	-0.05	0.113	1
70	1	3982537	1	3982537	70	71	56075	0.536	0.874	0.071	0.181	1	0.538	0.852	-0.014	0.006	0.208	0.56	0.76	-0.033	0.024	0.308
71	1	4038612	1	4038612	71	72	30951	0.874	0.828	0.103	0.677	0.985	0.852	0.72	0.092	0.329	0.857	0.76	0.66	0.08	0.156	0.505
72	1	4069563	1	4069563	72	73	31456	0.828	0.63	0.053	0.085	0.489	0.72	0.682	0.069	0.108	0.36	0.66	0.64	0.057	0.064	0.264
73	1	4101019	1	4101019	73	74	138691	0.63	0.931	-0.02	0.026	0.766	0.682	0.839	-0.026	0.024	0.514	0.64	0.84	-0.057	0.107	0.998
74	1	4239710	1	4239710	74	75	22853	0.931	0.921	0.066	0.941	1	0.839	0.818	0.142	0.997	1	0.84	0.82	0.128	0.819	0.972
75	1	4262563	1	4262563	75	76	25087	0.921	0.621	0.053	0.163	1	0.818	0.53	0.105	0.297	1	0.82	0.52	0.07	0.133	0.748
76	1	4287650	1	4287650	76	77	27195	0.621	0.704	0.183	0.681	0.994	0.53	0.703	0.133	0.341	0.847	0.52	0.7	0.075	0.107	0.481
77	1	4314845	1	4314845	77	78	70794	0.704	0.775	0.128	0.449	0.806	0.703	0.763	0.097	0.251	0.583	0.7	0.72	0.075	0.133	0.383
78	1	4385639	1	4385639	78	79	35595	0.775	0.686	-0.073	0.141	1	0.763	0.792	-0.052	0.092	1	0.72	0.86	-0.04	0.066	1
79	1	4421234	1	4421234	79	80	29688	0.686	0.877	0.04	0.068	0.473	0.792	0.826	0.013	0.007	0.092	0.86	0.9	0.013	0.014	0.145
80	1	4450922	1	4450922	80	81	55241	0.877	0.877	0.105	0.95	0.974	0.826	0.835	0.126	0.8	0.922	0.9	0.9	0.083	0.857	0.926
81	1	4506163	1	4506163	81	82	29085	0.877	0.868	0.061	0.298	0.571	0.835	0.924	0.017	0.031	0.272	0.9	0.88	0.017	0.029	0.189
82	1	4535248	1	4535248	82	83	61985	0.868	0.708	0.006	0.001	0.059	0.924	0.64	0.022	0.029	0.441	0.88	0.72	0.076	0.27	0.878
83	1	4597233	1	4597233	83	84	61525	0.708	0.52	0.123	0.292	0.807	0.64	0.521	0.178	0.55	0.947	0.72	0.66	0.093	0.193	0.505
84	1	4658758	1	4658758	84	85	92636	0.52	0.706	0.063	0.077	0.413	0.521	0.822	0.042	0.048	0.451	0.66	0.82	0.06	0.109	0.505
85	1	4751394	1	4751394	85	86	42230	0.706	0.832	0.127	0.554	1	0.822	0.852	0.113	0.696	0.93	0.82	0.86	0.093	0.49	0.813
86	1	4793624	1	4793624	86	87	106764	0.832	0.607	-0.073	0.16	1	0.852	0.551	-0.053	0.09	0.798	0.86	0.58	0.044	0.067	0.544
87	1	4900388	1	4900388	87	88	48486	0.607	0.844	-0.072	0.164	1	0.551	0.886	-0.052	0.109	1	0.58	0.86	0.044	0.067	0.544
88	1	4948874	1	4948874	88	89	37362	0.844	0.844	0.132	0.998	0.999	0.886	0.886	0.098	0.927	0.963	0.86	0.86	0.105	0.761	0.872
89	1	4986236	1	4986236	89	90	41716	0.844	0.713	0.117	0.504	1	0.886	0.809	0.097	0.602	1	0.86	0.86	0.084	0.489	0.699
90	1	5027952	1	5027952	90	91	65977	0.713	0.672	-0.092	0.186	0.974	0.809	0.61	-0.09	0.221	1	0.86	0.74	-0.055	0.131	1
91	1	5093929	1	5093929	91	92	64997	0.672	0.709	0.201	0.894	1	0.61	0.602	0.277	1	1	0.74	0.76	0.245	1	1
92	1	5158926	1	5158926	92	93	46012	0.709	0.848	0.046	0.08	0.427	0.602	0.784	0.138	0.471	1	0.76	0.86	0.138	0.871	1
93	1	5204938	1	5204938	93	94	26171	0.848	0.82	-0.031	0.051	1	0.784	0.886	-0.02	0.023	0.807	0.86	0.86	-0.041	0.115	1
94	1	5231109	1	5231109	94	95	112082	0.82	0.658	-0.056	0.095	0.911	0.886	0.669	-0.029	0.038	0.774	0.86	0.82	-0.032	0.056	1
95	1	5343191	1	5343191	95	96	27280	0.658	0.534	0.186	0.616	1	0.669	0.504	-0.142	0.367	0.87	0.82	0.72	0.166	0.924	1
96	1	5370471	1	5370471	96	97	27584	0.534	0.877	0.07	0.182	1	0.504	0.826	-0.11	0.335	1	0.72	0.9	0.087	0.422	1
97	1	5398055	1	5398055	97	98	64298	0.877	0.524	-0.064	0.151	1	0.826	0.602	-0.024	0.017	0.35	0.9	0.68	-0.025	0.032	0.781
98	1	5462353	1	5462353	98	99	57660	0.524	0.512	0.22	0.774	0.901	0.602	0.61	0.153	0.409	0.651	0.68	0.74	0.16	0.611	0.905
99	1	5520013	1	5520013	99	100	41677	0.512	0.595	-0.209	0.723	1	0.61	0.576	-0.158	0.43	0.956	0.74	0.66	0.149	0.515	0.869
100	1	5561690	1	5561690	100	101	22052	0.595	0.51	-0.21	0.734	1	0.576	0.61	-0.158	0.43	0.956	0.66	0.74	0.149	0.515	0.869
101	1	5583742	1	5583742	101	102	21782	0.51	0.512	0.262	1	1	0.61	0.61	0.206	0.752	0.867	0.74	0.74	0.172	0.796	0.892
102	1	5605524	1	5605524	102	103	61711	0.512	0.563	-0.196	0.625	0.919	0.61	0.572	-0.153	0.401	0.916	0.74	0.6	0.138	0.409	0.881
103	1	5667235	1	5667235	103	104	22482	0.563	0.696	-0.092	0.164	0.694	0.572	0.661	-0.143	0.373	0.986	0.6	0.68	0.15	0.431	0.781
104	1	5689717	1	5689717	104	105	22234	0.696	0.696	0.227	1	1	0.661	0.661	0.238	1	1	0.68	0.68	0.162	0.552	0.743
105	1	5711951	1	5711951	105	106	31787	0.696	0.83	0.101	0.338	0.85	0.661	0.758	0.168	0.689	1	0.68	0.86	0.094	0.338	0.989
106	1	5743738	1	5743738	106	107	59192	0.83	0.83	0.156	1	1	0.758	0.763	0.201	1	1	0.86	0.84	0.141	1	1
107	1	5802930	1	5802930	107	108	28179	0.83	0.844	0.143	1	1	0.763	0.877	0.112	0.645	1	0.84	0.86	0.141	1	1
108	1	5831109	1	5831109	108	109	24525	0.844	0.935	0.067	0.556	1	0.877	0.941	0.058	0.558	1	0.86	0.94	0.066	0.638	1
109	1	5855634	1	5855634	109	110	427	0.935	0.935	0.073	1	1	0.941	0.932	0.06	1	1	0.94	0.94	0.055	0.951	0.975
110	1	5856061	1	5856061	110	111	58243	0.935	0.921	0.037	0.313	0.62	0.932	0.907	0.047	0.415	0.766	0.94	0.94	0.055	0.951	0.975
111	1	5914304	1	5914304	111	112	38238	0.921	0.623	0.049	0.142	1	0.907	0.695	0.075	0.315	1	0.94	0.72	0.069	0.421	1
112	1	5952542	1	5952542	112	113	104412	0.623	0.862	-0.051	0.094	0.982	0.695	0.89	-0.046	0.104	1	0.72	0.84	-0.031	0.035	0.688
113	1	6056954	1	6056954	113	114	23601	0.862	0.585	0.083	0.239	1	0.89	0.653	0.06	0.159	0.828	0.84	0.7	0.129	0.591	1
114	1	6080555	1	6080555	114	115	35107	0.585	0.585	0.269	1	1	0.653	0.653	0.209	0.854	0.924	0.7	0.7	0.25	1	1
115	1	6115662	1	6115662	115	116	27617	0.585	0.595	-0.189	0.609	1	0.653	0.564	0.186	0.618	0.948	0.7	0.54	0.212	0.866	1
116	1	6143279	1	6143279	116	117	27416	0.595	0.603	0.086	0.127	0.362	0.564	0.53	-0.098	0.156	0.477	0.54	0.62	0.177	0.538	0.865
117	1	6170695	1	6170695	117	118	31974	0.603	0.551	-0.054	0.05	0.304	0.53	0.614	-0.079	0.107	0.438	0.62	0.6	0.163	0.467	0.713
118	1	6202669	1	6202669	118	119	28479	0.551	0.613	0.201	0.686	0.94	0.614	0.661	0.228	0.978	1	0.6	0.68	0.15	0.431	0.781
119	1	6231148	1	6231148	119	120	29382	0.613	0.862	0.085	0.255	1	0.661	0.894	0.077	0.28	1	0.68	0.84	0.06	0.123	0.551
120	1	6260530	1	6260530	120	121	33642	0.862	0.832	-0.027	0.043	1	0.894	0.928	0.002	0	0.026	0.84	0.9	-0.013	0.013	0.781
121	1	6294172	1	6294172	121	122	38240	0.832	0.638	0.126	0.492	1	0.928	0.712	0.039	0.113	0.767	0.9	0.76	0.075	0.343	0.987
122	1	6332412	1	6332412	122	123	30399	0.638	0.638	0.275	1	1	0.712	0.691	0.188	0.804	0.943	0.76	0.76	0.213	1	1
123	1	6362811	1	6362811	123	124	24504	0.638	0.802	0.15	0.616	1	0.691	0.932	0.03	0.068	0.648	0.76	0.9	0.075	0.343	0.987
124	1	6387315	1	6387315	124	125	39243	0.802	0.571	0.028	0.021	0.25	0.932	0.729	0.044	0.156	0.893	0.9	0.62	0.025	0.029	0.403
125	1	6426558	1	6426558	125	126	34655	0.571	0.66	0.15	0.408	0.771	0.729	0.686	0.111	0.287	0.594	0.62	0.7	0.221	0.986	1
126	1	6461213	1	6461213	126	127	25953	0.66	0.654	0.25	1	1	0.686	0.686	0.186	0.749	0.866	0.7	0.7	0.25	1	1
127	1	6487166	1	6487166	127	128	26613	0.654	0.654	0.254	1	1	0.686	0.686	0.186	0.749	0.866	0.7	0.7	0.25	1	1
128	1	6513779	1	6513779	128	129	55440	0.654	0.543	-0.176	0.553	1	0.686	0.623	0.18	0.643	0.923	0.7	0.64	0.171	0.603	0.89
129	1	6569219	1	6569219	129	130	74012	0.543	0.696	-0.15	0.428	1	0.623	0.737	0.146	0.471	0.894	0.64	0.74	0.18	0.731	1
130	1	6643231	1	6643231	130	131	62065	0.696	0.694	0.212	0.995	1	0.737	0.763	0.143	0.587	0.82	0.74	0.74	0.213	1	1
131	1	6705296	1	6705296	131	132	108354	0.694	0.785	-0.071	0.14	1	0.763	0.919	-0.021	0.034	1	0.74	0.76	-0.067	0.13	1
132	1	6813650	1	6813650	132	133	22014	0.785	0.729	-0.062	0.114	1	0.919	0.767	-0.021	0.033	1	0.76	0.74	-0.067	0.13	1
133	1	6835664	1	6835664	133	134	34347	0.729	0.879	-0.036	0.061	1	0.767	0.699	-0.035	0.032	0.493	0.74	0.9	-0.054	0.169	1
134	1	6870011	1	6870011	134	135	52524	0.879	0.763	0.079	0.33	0.864	0.699	0.581	0.143	0.399	0.818	0.9	0.72	0.046	0.116	0.637
135	1	6922535	1	6922535	135	136	63559	0.763	0.672	-0.069	0.119	0.886	0.581	0.788	-0.068	0.114	0.767	0.72	0.62	-0.034	0.025	0.321
136	1	6986094	1	6986094	136	137	38509	0.672	0.648	-0.059	0.07	0.512	0.788	0.712	-0.003	0	0.057	0.62	0.62	-0.051	0.047	0.352
137	1	7024603	1	7024603	137	138	37988	0.648	0.648	0.248	1	1	0.712	0.712	0.209	1	1	0.62	0.62	0.22	0.872	0.934
138	1	7062591	1	7062591	138	139	29720	0.648	0.648	0.248	1	1	0.712	0.712	0.209	1	1	0.62	0.62	0.22	0.872	0.934
139	1	7092311	1	7092311	139	140	33240	0.648	0.834	-0.058	0.106	0.989	0.712	0.928	-0.016	0.019	0.782	0.62	0.84	-0.022	0.016	0.37
140	1	7125551	1	7125551	140	141	99666	0.834	0.508	0.068	0.134	0.808	0.928	0.564	-0.021	0.026	0.658	0.84	0.52	-0.014	0.006	0.184
141	1	7225217	1	7225217	141	142	30773	0.508	0.692	0.025	0.011	0.158	0.564	0.517	-0.109	0.193	0.517	0.52	0.74	-0.031	0.02	0.247
142	1	7255990	1	7255990	142	143	33602	0.692	0.866	0.097	0.382	1	0.517	0.682	0.16	0.475	0.977	0.74	0.9	0.05	0.144	0.676
143	1	7289592	1	7289592	143	144	24253	0.866	0.81	-0.035	0.07	1	0.682	0.869	-0.046	0.085	1	0.9	0.84	-0.033	0.092	1
144	1	7313845	1	7313845	144	145	29683	0.81	0.66	-0.08	0.185	1	0.869	0.619	0.1	0.37	1	0.84	0.6	-0.071	0.156	1
145	1	7343528	1	7343528	145	146	24798	0.66	0.741	-0.101	0.238	1	0.619	0.784	0.146	0.531	1	0.6	0.7	-0.167	0.551	1
146	1	7368326	1	7368326	146	147	51045	0.741	0.775	-0.075	0.17	1	0.784	0.576	-0.082	0.163	0.897	0.7	0.82	-0.092	0.271	1
147	1	7419371	1	7419371	147	148	58065	0.775	0.676	-0.085	0.189	1	0.576	0.822	-0.079	0.177	1	0.82	0.82	-0.047	0.1	1
148	1	7477436	1	7477436	148	149	77227	0.676	0.713	0.073	0.12	0.379	0.822	0.517	-0.041	0.046	0.476	0.82	0.72	0.041	0.056	0.315
149	1	7554663	1	7554663	149	150	85003	0.713	0.658	0.113	0.277	0.598	0.517	0.64	-0.03	0.016	0.175	0.72	0.68	0.022	0.011	0.114
150	1	7639666	1	7639666	150	151	132291	0.658	0.65	0.192	0.723	0.865	0.64	0.61	0.213	0.824	0.967	0.68	0.62	0.268	1	1
151	1	7771957	1	7771957	151	152	90442	0.65	0.585	-0.024	0.01	0.163	0.61	0.809	0.025	0.017	0.217	0.62	0.68	-0.087	0.147	0.713
152	1	7862399	1	7862399	152	153	31433	0.585	0.589	0.255	1	1	0.809	0.805	0.134	0.746	0.876	0.68	0.68	0.162	0.552	0.743
153	1	7893832	1	7893832	153	154	40217	0.589	0.619	-0.114	0.229	0.73	0.805	0.729	0.026	0.022	0.182	0.68	0.82	-0.057	0.103	0.998
154	1	7934049	1	7934049	154	155	24218	0.619	0.852	-0.04	0.054	0.709	0.729	0.653	-0.1	0.225	1	0.82	0.82	-0.026	0.031	0.797
155	1	7958267	1	7958267	155	156	108731	0.852	0.526	-0.002	0	0.032	0.653	0.572	-0.039	0.028	0.264	0.82	0.52	0.07	0.133	0.748
156	1	8066998	1	8066998	156	157	97330	0.526	0.802	0.064	0.103	0.614	0.572	0.623	-0.159	0.439	0.984	0.52	0.72	0.158	0.493	1
157	1	8164328	1	8164328	157	158	26648	0.802	0.802	0.172	1	1	0.623	0.619	0.261	1	1	0.72	0.72	0.17	0.711	0.843
158	1	8190976	1	8190976	158	159	57021	0.802	0.917	0.074	0.456	1	0.619	0.75	0.162	0.596	1	0.72	0.84	0.094	0.327	0.817
159	1	8247997	1	8247997	159	160	36496	0.917	0.698	-0.025	0.038	0.98	0.75	0.737	-0.09	0.222	1	0.84	0.72	-0.031	0.035	0.688
160	1	8284493	1	8284493	160	161	25865	0.698	0.593	-0.118	0.274	0.96	0.737	0.742	-0.081	0.179	1	0.72	0.5	-0.146	0.422	1
161	1	8310358	1	8310358	161	162	40208	0.593	0.749	-0.1	0.22	0.979	0.742	0.691	-0.089	0.192	1	0.5	0.8	-0.104	0.271	1
162	1	8350566	1	8350566	162	163	23581	0.749	0.593	0.055	0.066	0.368	0.691	0.733	-0.013	0.004	0.154	0.8	0.82	0.008	0.003	0.058
163	1	8374147	1	8374147	163	164	75045	0.593	0.711	0.068	0.093	0.396	0.733	0.737	0.059	0.093	0.308	0.82	0.62	0.128	0.474	1
164	1	8449192	1	8449192	164	165	70687	0.711	0.688	0.17	0.658	0.858	0.737	0.682	0.195	0.904	1	0.62	0.62	0.303	1	1
165	1	8519879	1	8519879	165	166	70101	0.688	0.727	-0.076	0.135	0.89	0.682	0.767	-0.085	0.188	1	0.62	0.82	-0.08	0.184	1
166	1	8589980	1	8589980	166	167	30243	0.727	0.719	0.188	0.879	0.956	0.767	0.729	0.189	1	1	0.82	0.78	0.147	0.849	1
167	1	8620223	1	8620223	167	168	37575	0.719	0.733	-0.071	0.128	0.948	0.729	0.729	-0.08	0.164	1	0.78	0.62	-0.112	0.308	1
168	1	8657798	1	8657798	168	169	162943	0.733	0.585	-0.062	0.08	0.556	0.729	0.551	-0.147	0.444	1	0.62	0.54	0.282	1	1
169	1	8820741	1	8820741	169	170	25242	0.585	0.615	0.04	0.028	0.177	0.551	0.725	0.135	0.37	0.89	0.54	0.54	0.059	0.057	0.238
170	1	8845983	1	8845983	170	171	24875	0.615	0.524	-0.049	0.041	0.268	0.725	0.5	-0.081	0.132	0.59	0.54	0.58	-0.007	0.001	0.035
171	1	8870858	1	8870858	171	172	61989	0.524	0.502	-0.175	0.489	0.736	0.5	0.602	0.184	0.564	0.923	0.58	0.58	0.278	1	1
172	1	8932847	1	8932847	172	173	39069	0.502	0.648	-0.052	0.048	0.298	0.602	0.644	-0.055	0.055	0.389	0.58	0.6	-0.058	0.058	0.347
173	1	8971916	1	8971916	173	174	30674	0.648	0.672	-0.085	0.143	0.736	0.644	0.593	-0.078	0.111	0.541	0.6	0.56	-0.138	0.32	0.781
174	1	9002590	1	9002590	174	175	33827	0.672	0.84	0.033	0.038	0.311	0.593	0.89	0.051	0.108	0.775	0.56	0.92	0.031	0.052	0.688
175	1	9036417	1	9036417	175	176	36899	0.84	0.814	-0.022	0.024	0.74	0.89	0.894	-0.002	0.001	0.186	0.92	0.86	-0.002	0.001	0.223
176	1	9073316	1	9073316	176	177	52790	0.814	0.66	0.095	0.268	0.778	0.894	0.72	0.073	0.277	0.953	0.86	0.8	0.15	1	1
177	1	9126106	1	9126106	177	178	77582	0.66	0.518	-0.045	0.037	0.277	0.72	0.517	0.052	0.054	0.362	0.8	0.56	0.15	0.571	1
178	1	9203688	1	9203688	178	179	32318	0.518	0.709	-0.015	0.005	0.11	0.517	0.538	-0.001	0	0.006	0.56	0.64	0.003	0	0.017
179	1	9236006	1	9236006	179	180	23637	0.709	0.838	0.12	0.512	1	0.538	0.784	0.145	0.498	1	0.64	0.72	-0.085	0.156	0.843
180	1	9259643	1	9259643	180	181	24430	0.838	0.504	0.081	0.192	0.988	0.784	0.708	-0.093	0.248	1	0.72	0.78	-0.003	0	0.054
181	1	9284073	1	9284073	181	182	25878	0.504	0.51	0.139	0.308	0.562	0.708	0.517	-0.11	0.233	0.776	0.78	0.62	-0.091	0.204	1
182	1	9309951	1	9309951	182	183	66623	0.51	0.824	-0.07	0.135	0.811	0.517	0.941	-0.028	0.056	0.973	0.62	0.9	-0.038	0.066	0.987
183	1	9376574	1	9376574	183	184	37199	0.824	0.658	0.09	0.246	0.774	0.941	0.703	0.037	0.119	0.891	0.9	0.6	0.062	0.181	1
184	1	9413773	1	9413773	184	185	48782	0.658	0.555	0.05	0.045	0.263	0.703	0.585	-0.06	0.072	0.49	0.6	0.56	0.071	0.085	0.316
185	1	9462555	1	9462555	185	186	40667	0.555	0.709	0.104	0.211	0.643	0.585	0.826	0.102	0.301	1	0.56	0.78	0.173	0.711	1
186	1	9503222	1	9503222	186	187	30914	0.709	0.68	0.174	0.678	0.883	0.826	0.801	0.161	1	1	0.78	0.78	0.212	1	1
187	1	9534136	1	9534136	187	188	52597	0.68	0.69	0.031	0.02	0.146	0.801	0.784	0.046	0.077	0.293	0.78	0.8	0.075	0.205	0.481
188	1	9586733	1	9586733	188	189	34433	0.69	0.767	0.019	0.01	0.121	0.784	0.818	0.066	0.172	0.461	0.8	0.9	0.062	0.271	0.781
189	1	9621166	1	9621166	189	190	42557	0.767	0.524	0.011	0.003	0.091	0.818	0.525	0.005	0.001	0.053	0.9	0.64	0.029	0.041	0.456
190	1	9663723	1	9663723	190	191	91687	0.524	0.7	-0.093	0.164	0.649	0.525	0.847	-0.031	0.029	0.423	0.64	0.74	0.013	0.004	0.08
191	1	9755410	1	9755410	191	192	25532	0.7	0.652	0.197	0.814	1	0.847	0.835	0.163	1	1	0.74	0.72	0.182	0.851	0.97
192	1	9780942	1	9780942	192	193	27522	0.652	0.63	0.121	0.276	0.551	0.835	0.64	0.03	0.027	0.279	0.72	0.54	0.169	0.571	1
193	1	9808464	1	9808464	193	194	50042	0.63	0.692	-0.046	0.043	0.406	0.64	0.593	-0.005	0	0.034	0.54	0.66	0.028	0.014	0.154
194	1	9858506	1	9858506	194	195	8290	0.692	0.644	-0.091	0.17	0.832	0.593	0.614	-0.158	0.438	1	0.66	0.66	-0.158	0.493	1
195	1	9866796	1	9866796	195	196	28711	0.644	0.646	0.235	1	1	0.614	0.619	0.263	1	1	0.66	0.64	0.182	0.644	0.839
196	1	9895507	1	9895507	196	197	29661	0.646	0.648	-0.113	0.245	0.908	0.619	0.801	-0.098	0.253	1	0.64	0.7	-0.079	0.13	0.733
197	1	9925168	1	9925168	197	198	61639	0.648	0.848	0.099	0.332	1	0.801	0.928	0.069	0.451	1	0.7	0.86	0.058	0.135	0.595
198	1	9986807	1	9986807	198	199	21913	0.848	0.542	0.082	0.211	0.997	0.928	0.534	0.043	0.113	1	0.86	0.62	-0.09	0.286	1
199	1	10008720	1	10008720	199	200	29792	0.542	0.895	0.062	0.167	1	0.534	0.818	0.089	0.215	0.919	0.62	0.7	-0.154	0.48	1
200	1	10038512	1	10038512	200	201	24399	0.895	0.733	0.081	0.356	1	0.818	0.606	0.103	0.298	0.933	0.7	0.52	0.158	0.478	1
201	1	10062911	1	10062911	201	202	73673	0.733	0.547	-0.076	0.118	0.628	0.606	0.585	-0.125	0.269	0.764	0.52	0.58	-0.087	0.124	0.43
202	1	10136584	1	10136584	202	203	37735	0.547	0.755	-0.074	0.119	0.666	0.585	0.86	0.015	0.008	0.188	0.58	0.94	0.01	0.007	0.287
203	1	10174319	1	10174319	203	204	87239	0.755	0.806	-0.004	0.001	0.085	0.86	0.682	-0.021	0.017	0.478	0.94	0.88	0.006	0.006	0.11
204	1	10261558	1	10261558	204	205	44221	0.806	0.534	0.081	0.167	0.779	0.682	0.568	-0.132	0.326	0.959	0.88	0.7	0.05	0.113	0.595
205	1	10305779	1	10305779	205	206	41721	0.534	0.862	0.053	0.095	0.718	0.568	0.686	-0.128	0.31	0.945	0.7	0.88	0.05	0.113	0.595
206	1	10347500	1	10347500	206	207	47874	0.862	0.694	-0.041	0.068	0.978	0.686	0.636	-0.051	0.052	0.446	0.88	0.94	-0.015	0.038	1
207	1	10395374	1	10395374	207	208	27549	0.694	0.603	0.147	0.422	0.794	0.636	0.61	-0.124	0.28	0.874	0.94	0.82	0.04	0.192	0.813
208	1	10422923	1	10422923	208	209	76798	0.603	0.658	0.084	0.132	0.41	0.61	0.699	-0.006	0.001	0.049	0.82	0.9	0.046	0.158	0.559
209	1	10499721	1	10499721	209	210	42578	0.658	0.502	0.16	0.456	0.933	0.699	0.593	0.163	0.526	0.916	0.9	0.62	0.046	0.099	0.739
210	1	10542299	1	10542299	210	211	30429	0.502	0.543	-0.199	0.636	0.873	0.593	0.547	-0.175	0.515	0.951	0.62	0.62	0.22	0.872	0.934
211	1	10572728	1	10572728	211	212	58390	0.543	0.518	-0.067	0.073	0.304	0.547	0.64	-0.005	0	0.028	0.62	0.6	-0.004	0	0.027
212	1	10631118	1	10631118	212	213	65300	0.518	0.767	-0.115	0.295	1	0.64	0.915	0.058	0.189	1	0.6	0.9	-0.042	0.08	1
213	1	10696418	1	10696418	213	214	71703	0.767	0.53	0.105	0.248	0.851	0.915	0.674	0.068	0.272	1	0.9	0.62	0.067	0.21	1
214	1	10768121	1	10768121	214	215	52579	0.53	0.632	-0.103	0.184	0.596	0.674	0.542	0.122	0.272	0.689	0.62	0.56	0.256	1	1
215	1	10820700	1	10820700	215	216	55790	0.632	0.571	0.027	0.013	0.127	0.542	0.53	0.121	0.238	0.501	0.56	0.7	0.121	0.282	0.719
216	1	10876490	1	10876490	216	217	36759	0.571	0.52	-0.205	0.689	0.996	0.53	0.614	0.194	0.638	0.95	0.7	0.86	0.079	0.248	0.808
217	1	10913249	1	10913249	217	218	47193	0.52	0.534	-0.103	0.169	0.458	0.614	0.542	-0.035	0.021	0.201	0.86	0.52	-0.015	0.007	0.223
218	1	10960442	1	10960442	218	219	62837	0.534	0.593	-0.161	0.432	0.848	0.542	0.504	0.222	0.793	0.961	0.52	0.52	0.27	1	1
219	1	11023279	1	11023279	219	220	29642	0.593	0.927	-0.024	0.035	0.808	0.504	0.784	0.087	0.18	0.801	0.52	0.8	-0.096	0.23	0.998
220	1	11052921	1	11052921	220	221	58700	0.927	0.802	-0.013	0.016	0.91	0.784	0.89	-0.035	0.075	1	0.8	0.92	-0.033	0.094	1
221	1	11111621	1	11111621	221	222	55458	0.802	0.601	-0.027	0.02	0.348	0.89	0.737	0.057	0.171	0.702	0.92	0.66	0.068	0.283	1
222	1	11167079	1	11167079	222	223	77529	0.601	0.668	0.17	0.546	0.854	0.737	0.822	0.149	0.786	1	0.66	0.74	0.17	0.669	0.991
223	1	11244608	1	11244608	223	224	22601	0.668	0.603	-0.124	0.289	0.94	0.822	0.53	-0.088	0.211	1	0.74	0.68	-0.048	0.056	0.581
224	1	11267209	1	11267209	224	225	40180	0.603	0.658	-0.098	0.179	0.722	0.53	0.585	-0.125	0.257	0.639	0.68	0.5	-0.188	0.646	1
225	1	11307389	1	11307389	225	226	72649	0.658	0.636	-0.079	0.12	0.635	0.585	0.907	-0.027	0.035	0.692	0.5	0.76	-0.063	0.086	0.521
226	1	11380038	1	11380038	226	227	30748	0.636	0.634	0.217	0.879	0.941	0.907	0.903	0.084	0.954	1	0.76	0.76	0.13	0.508	0.713
227	1	11410786	1	11410786	227	228	70407	0.634	0.792	-0.019	0.01	0.256	0.903	0.792	-0.011	0.008	0.539	0.76	0.82	0.035	0.046	0.256
228	1	11481193	1	11481193	228	229	45605	0.792	0.648	0.038	0.038	0.282	0.792	0.754	0.115	0.434	0.734	0.82	0.7	0.075	0.181	0.595
229	1	11526798	1	11526798	229	230	89260	0.648	0.777	0.021	0.011	0.144	0.754	0.784	0.111	0.391	0.68	0.7	0.8	0.063	0.116	0.446
230	1	11616058	1	11616058	230	231	105433	0.777	0.617	-0.095	0.218	1	0.784	0.593	0.135	0.444	1	0.8	0.54	0.1	0.252	0.926
231	1	11721491	1	11721491	231	232	24416	0.617	0.678	-0.115	0.256	0.932	0.593	0.915	0.05	0.134	0.997	0.54	0.82	0.098	0.264	1
232	1	11745907	1	11745907	232	233	36538	0.678	0.589	-0.024	0.011	0.18	0.915	0.682	-0.029	0.049	1	0.82	0.72	-0.022	0.016	0.43
233	1	11782445	1	11782445	233	234	38845	0.589	0.601	-0.143	0.352	0.871	0.682	0.597	0.216	0.897	1	0.72	0.54	0.148	0.439	0.981
234	1	11821290	1	11821290	234	235	31741	0.601	0.698	0.166	0.547	0.916	0.597	0.542	-0.196	0.646	1	0.54	0.54	0.247	0.986	0.993
235	1	11853031	1	11853031	235	236	109121	0.698	0.545	0.119	0.27	0.721	0.542	0.547	-0.166	0.45	0.802	0.54	0.56	-0.234	0.896	1
236	1	11962152	1	11962152	236	237	60001	0.545	0.678	0.148	0.407	0.845	0.547	0.61	0.165	0.461	0.774	0.56	0.52	-0.253	1	1
237	1	12022153	1	12022153	237	238	190917	0.678	0.555	-0.115	0.245	0.803	0.61	0.712	0.184	0.692	1	0.52	0.68	0.159	0.466	0.957
238	1	12213070	1	12213070	238	239	21620	0.555	0.727	-0.103	0.215	0.846	0.712	0.585	0.177	0.632	1	0.68	0.52	0.159	0.466	0.957
239	1	12234690	1	12234690	239	240	25724	0.727	0.636	-0.09	0.177	0.908	0.585	0.737	0.16	0.546	1	0.52	0.66	0.181	0.584	1
240	1	12260414	1	12260414	240	241	74489	0.636	0.526	-0.156	0.421	0.904	0.737	0.606	0.159	0.545	0.997	0.66	0.6	0.133	0.33	0.654
241	1	12334903	1	12334903	241	242	45123	0.526	0.543	-0.088	0.124	0.404	0.606	0.703	0.145	0.42	0.804	0.6	0.74	0.138	0.409	0.881
242	1	12380026	1	12380026	242	243	23954	0.543	0.628	-0.16	0.442	0.943	0.703	0.551	0.167	0.541	1	0.74	0.58	0.148	0.464	0.978
243	1	12403980	1	12403980	243	244	30180	0.628	0.648	-0.126	0.296	0.96	0.551	0.737	0.147	0.448	1	0.58	0.74	0.148	0.464	0.978
244	1	12434160	1	12434160	244	245	158929	0.648	0.771	-0.073	0.131	0.901	0.737	0.53	-0.121	0.304	0.98	0.74	0.58	-0.102	0.224	0.939
245	1	12593089	1	12593089	245	246	92483	0.771	0.595	-0.069	0.113	0.748	0.53	0.542	-0.071	0.081	0.329	0.58	0.54	-0.111	0.203	0.574
246	1	12685572	1	12685572	246	247	49036	0.595	0.779	0.04	0.039	0.305	0.542	0.86	0.012	0.005	0.158	0.54	0.86	0.074	0.184	0.981
247	1	12734608	1	12734608	247	248	103057	0.779	0.621	0.02	0.01	0.145	0.86	0.61	0.018	0.012	0.214	0.86	0.66	-0.037	0.05	0.77
248	1	12837665	1	12837665	248	249	24122	0.621	0.545	0.199	0.68	0.963	0.61	0.504	0.174	0.511	0.887	0.66	0.52	0.16	0.457	0.905
249	1	12861787	1	12861787	249	250	25098	0.545	0.603	0.066	0.073	0.305	0.504	0.547	-0.103	0.171	0.458	0.52	0.54	0.019	0.006	0.08
250	1	12886885	1	12886885	250	251	58827	0.603	0.745	0.047	0.048	0.304	0.547	0.843	-0.071	0.153	0.995	0.54	0.72	0.107	0.227	0.705
251	1	12945712	1	12945712	251	252	92126	0.745	0.686	-0.03	0.022	0.373	0.843	0.521	-0.045	0.06	0.594	0.72	0.56	-0.048	0.047	0.392
252	1	13037838	1	13037838	252	253	24698	0.686	0.504	-0.15	0.419	0.964	0.521	0.64	-0.147	0.376	0.852	0.56	0.6	-0.138	0.32	0.781
253	1	13062536	1	13062536	253	254	26889	0.504	0.872	-0.068	0.167	1	0.64	0.864	-0.043	0.068	0.88	0.6	0.82	-0.087	0.216	1
254	1	13089425	1	13089425	254	255	25406	0.872	0.83	-0.024	0.036	1	0.864	0.657	-0.03	0.034	0.64	0.82	0.74	-0.014	0.007	0.303
255	1	13114831	1	13114831	255	256	62149	0.83	0.81	-0.027	0.034	0.839	0.657	0.814	-0.056	0.093	0.882	0.74	0.66	-0.122	0.343	1
256	1	13176980	1	13176980	256	257	41224	0.81	0.634	-0.068	0.129	0.978	0.814	0.508	-0.095	0.239	1	0.66	0.62	-0.207	0.808	1
257	1	13218204	1	13218204	257	258	32586	0.634	0.599	0.174	0.542	0.794	0.508	0.538	0.162	0.421	0.689	0.62	0.62	0.303	1	1
258	1	13250790	1	13250790	258	259	207627	0.599	0.63	-0.05	0.044	0.335	0.538	0.581	-0.109	0.195	0.561	0.62	0.94	-0.027	0.054	1
259	1	13458417	1	13458417	259	260	27707	0.63	0.713	0.043	0.039	0.24	0.581	0.763	0.077	0.135	0.559	0.94	0.86	0.003	0.002	0.065
260	1	13486124	1	13486124	260	261	34693	0.713	0.545	0.139	0.383	0.891	0.763	0.585	-0.105	0.25	1	0.86	0.6	0.154	0.823	1
261	1	13520817	1	13520817	261	262	21985	0.545	0.69	0.028	0.015	0.167	0.585	0.538	0.036	0.022	0.162	0.6	0.56	0.071	0.085	0.316
262	1	13542802	1	13542802	262	263	90344	0.69	0.508	-0.096	0.173	0.63	0.538	0.619	0.119	0.242	0.58	0.56	0.56	0.159	0.417	0.646
263	1	13633146	1	13633146	263	264	36545	0.508	0.727	-0.119	0.284	0.884	0.619	0.737	-0.018	0.007	0.183	0.56	0.84	-0.084	0.214	1
264	1	13669691	1	13669691	264	265	57100	0.727	0.737	-0.088	0.203	1	0.737	0.614	-0.089	0.172	0.878	0.84	0.5	0.104	0.323	1
265	1	13726791	1	13726791	265	266	43470	0.737	0.63	-0.084	0.156	0.864	0.614	0.665	-0.098	0.182	0.759	0.5	0.66	0.146	0.379	0.858
266	1	13770261	1	13770261	266	267	119302	0.63	0.593	0.033	0.02	0.152	0.665	0.568	0.016	0.005	0.083	0.66	0.72	-0.011	0.003	0.114
267	1	13889563	1	13889563	267	268	31876	0.593	0.626	0.034	0.02	0.153	0.568	0.665	0.016	0.005	0.083	0.72	0.66	-0.011	0.003	0.114
268	1	13921439	1	13921439	268	269	37762	0.626	0.553	-0.148	0.381	0.89	0.665	0.504	0.131	0.309	0.776	0.66	0.66	-0.074	0.109	0.642
269	1	13959201	1	13959201	269	270	52145	0.553	0.852	-0.056	0.099	0.839	0.504	0.716	0.118	0.273	0.823	0.66	0.76	-0.108	0.282	1
270	1	14011346	1	14011346	270	271	29176	0.852	0.536	0.054	0.094	0.683	0.716	0.525	0.147	0.426	0.986	0.76	0.58	0.165	0.613	1
271	1	14040522	1	14040522	271	272	27295	0.536	0.781	-0.099	0.232	0.976	0.525	0.682	-0.172	0.546	1	0.58	0.7	-0.137	0.37	1
272	1	14067817	1	14067817	272	273	48760	0.781	0.763	-0.051	0.084	0.978	0.682	0.614	-0.11	0.237	0.901	0.7	0.64	-0.079	0.13	0.733
273	1	14116577	1	14116577	273	274	85540	0.763	0.579	0.057	0.075	0.419	0.614	0.555	0.051	0.045	0.24	0.64	0.5	0.167	0.482	0.926
274	1	14202117	1	14202117	274	275	35829	0.579	0.54	0.216	0.77	0.951	0.555	0.521	-0.216	0.757	1	0.5	0.54	-0.229	0.846	0.996
275	1	14237946	1	14237946	275	276	35629	0.54	0.534	0.237	0.912	0.966	0.521	0.521	0.26	1	1	0.54	0.52	0.248	0.995	1
276	1	14273575	1	14273575	276	277	28370	0.534	0.543	-0.195	0.618	0.918	0.521	0.521	0.256	1	1	0.52	0.52	0.27	1	1
277	1	14301945	1	14301945	277	278	25382	0.543	0.706	0.115	0.257	0.719	0.521	0.589	0.159	0.416	0.74	0.52	0.56	0.039	0.025	0.171
278	1	14327327	1	14327327	278	279	95397	0.706	0.557	0.066	0.084	0.4	0.589	0.534	-0.1	0.166	0.523	0.56	0.56	0.055	0.05	0.223
279	1	14422724	1	14422724	279	280	57530	0.557	0.686	0.108	0.218	0.614	0.534	0.504	0.115	0.213	0.49	0.56	0.6	0.175	0.518	0.781
280	1	14480254	1	14480254	280	281	83313	0.686	0.605	0.074	0.106	0.39	0.504	0.513	-0.056	0.05	0.23	0.6	0.5	-0.062	0.065	0.312
281	1	14563567	1	14563567	281	282	21886	0.605	0.648	0.213	0.831	1	0.513	0.593	0.19	0.598	0.911	0.5	0.5	0.208	0.694	0.833
282	1	14585453	1	14585453	282	283	22779	0.648	0.611	0.217	0.869	1	0.593	0.572	0.2	0.678	0.86	0.5	0.5	0.208	0.694	0.833
283	1	14608232	1	14608232	283	284	24000	0.611	0.777	0.067	0.11	0.495	0.572	0.801	0.025	0.016	0.216	0.5	0.86	0.021	0.014	0.298
284	1	14632232	1	14632232	284	285	41910	0.777	0.605	-0.08	0.154	0.907	0.801	0.657	-0.065	0.118	0.954	0.86	0.66	-0.037	0.05	0.77
285	1	14674142	1	14674142	285	286	56197	0.605	0.844	-0.054	0.094	0.883	0.657	0.835	-0.05	0.081	0.887	0.66	0.94	-0.042	0.143	1
286	1	14730339	1	14730339	286	287	24625	0.844	0.617	0.086	0.238	0.895	0.835	0.568	0.074	0.161	0.787	0.94	0.52	-0.06	0.256	1
287	1	14754964	1	14754964	287	288	39504	0.617	0.755	-0.093	0.2	0.994	0.568	0.712	-0.102	0.205	0.816	0.52	0.86	0.068	0.155	0.939
288	1	14794468	1	14794468	288	289	29461	0.755	0.524	0.123	0.327	0.957	0.712	0.593	-0.095	0.184	0.814	0.86	0.64	0.082	0.245	0.921
289	1	14823929	1	14823929	289	290	61172	0.524	0.591	0	0	0.002	0.593	0.576	-0.04	0.027	0.232	0.64	0.68	-0.011	0.002	0.094
290	1	14885101	1	14885101	290	291	31671	0.591	0.502	0.218	0.786	1	0.576	0.661	0.197	0.713	1	0.68	0.74	0.139	0.463	0.787
291	1	14916772	1	14916772	291	292	33428	0.502	0.587	-0.104	0.177	0.503	0.661	0.763	0.03	0.022	0.192	0.74	0.76	0.099	0.28	0.558
292	1	14950200	1	14950200	292	293	69665	0.587	0.731	-0.1	0.209	0.9	0.763	0.623	-0.082	0.159	0.919	0.76	0.8	-0.058	0.117	1
293	1	15019865	1	15019865	293	294	93217	0.731	0.911	0.012	0.008	0.177	0.623	0.818	0.088	0.221	0.774	0.8	0.84	0.142	0.933	1
294	1	15113082	1	15113082	294	295	32930	0.911	0.69	0.018	0.019	0.294	0.818	0.555	0.072	0.139	0.707	0.84	0.58	0.131	0.523	1
295	1	15146012	1	15146012	295	296	41340	0.69	0.555	0.15	0.423	0.868	0.555	0.564	-0.182	0.547	0.939	0.58	0.68	0.178	0.6	0.961
296	1	15187352	1	15187352	296	297	107374	0.555	0.557	0.258	1	1	0.564	0.564	0.244	0.984	0.992	0.68	0.68	0.245	1	1
297	1	15294726	1	15294726	297	298	26081	0.557	0.585	0.242	0.979	1	0.564	0.525	-0.204	0.679	0.985	0.68	0.68	0.245	1	1
298	1	15320807	1	15320807	298	299	30484	0.585	0.652	-0.06	0.065	0.414	0.525	0.564	-0.106	0.183	0.511	0.68	0.6	-0.142	0.384	1
299	1	15351291	1	15351291	299	300	31316	0.652	0.53	-0.096	0.164	0.589	0.564	0.585	-0.113	0.215	0.626	0.6	0.52	-0.171	0.487	0.89
300	1	15382607	1	15382607	300	301	34715	0.53	0.555	0.213	0.737	0.904	0.585	0.669	0.223	0.927	1	0.52	0.52	0.228	0.837	0.915
301	1	15417322	1	15417322	301	302	27706	0.555	0.528	-0.188	0.572	0.893	0.669	0.513	-0.188	0.64	1	0.52	0.5	-0.208	0.696	0.868
302	1	15445028	1	15445028	302	303	34536	0.528	0.506	-0.139	0.311	0.597	0.513	0.606	-0.148	0.367	0.771	0.5	0.56	0.167	0.451	0.758
303	1	15479564	1	15479564	303	304	22404	0.506	0.502	0.145	0.336	0.584	0.606	0.513	-0.148	0.367	0.771	0.56	0.5	0.167	0.451	0.758
304	1	15501968	1	15501968	304	305	90354	0.502	0.806	0.011	0.003	0.11	0.513	0.674	-0.034	0.022	0.216	0.5	0.52	-0.104	0.174	0.434
305	1	15592322	1	15592322	305	306	22604	0.806	0.719	0.159	0.799	1	0.674	0.627	0.203	0.804	0.994	0.52	0.58	-0.253	1	1
306	1	15614926	1	15614926	306	307	61548	0.719	0.621	0.173	0.63	0.994	0.627	0.568	0.132	0.305	0.624	0.58	0.56	0.157	0.409	0.666
307	1	15676474	1	15676474	307	308	37720	0.621	0.82	0.103	0.306	0.923	0.568	0.852	0.084	0.23	1	0.56	0.76	-0.053	0.063	0.505
308	1	15714194	1	15714194	308	309	37328	0.82	0.623	0.102	0.299	0.909	0.852	0.568	0.084	0.23	1	0.76	0.56	-0.053	0.063	0.505
309	1	15751522	1	15751522	309	310	41572	0.623	0.812	0.118	0.386	1	0.568	0.708	0.202	0.807	1	0.56	0.66	-0.062	0.069	0.412
310	1	15793094	1	15793094	310	311	32346	0.812	0.692	0.132	0.534	1	0.708	0.555	0.178	0.619	1	0.66	0.54	-0.034	0.021	0.218
311	1	15825440	1	15825440	311	312	57208	0.692	0.648	-0.119	0.289	1	0.555	0.623	-0.138	0.326	0.82	0.54	0.7	0.046	0.04	0.283
312	1	15882648	1	15882648	312	313	30522	0.648	0.512	0.199	0.694	1	0.623	0.53	-0.204	0.711	1	0.7	0.5	-0.125	0.298	0.833
313	1	15913170	1	15913170	313	314	37060	0.512	0.538	0.172	0.475	0.725	0.53	0.568	-0.171	0.477	0.84	0.5	0.7	0.042	0.033	0.278
314	1	15950230	1	15950230	314	315	84436	0.538	0.658	-0.024	0.01	0.151	0.568	0.513	-0.057	0.054	0.272	0.7	0.62	0.013	0.003	0.067
315	1	16034666	1	16034666	315	316	97290	0.658	0.593	-0.051	0.048	0.369	0.513	0.602	-0.045	0.034	0.234	0.62	0.62	0.033	0.019	0.138
316	1	16131956	1	16131956	316	317	58629	0.593	0.741	0.074	0.118	0.483	0.602	0.691	0.072	0.101	0.387	0.62	0.54	-0.031	0.016	0.176
317	1	16190585	1	16190585	317	318	50737	0.741	0.534	-0.02	0.009	0.168	0.691	0.708	0.01	0.002	0.049	0.54	0.94	-0.016	0.018	0.574
318	1	16241322	1	16241322	318	319	16626	0.534	0.585	-0.202	0.676	1	0.708	0.644	0.196	0.811	1	0.94	0.86	0.045	0.298	0.872
319	1	16257948	1	16257948	319	320	10893	0.585	0.763	0.035	0.027	0.249	0.644	0.758	0.006	0.001	0.039	0.86	0.58	0.003	0	0.031
320	1	16268841	1	16268841	320	321	36054	0.763	0.502	-0.086	0.165	0.731	0.758	0.631	0.017	0.007	0.111	0.58	0.82	0.072	0.143	0.686
321	1	16304895	1	16304895	321	322	73702	0.502	0.534	0.234	0.88	0.999	0.631	0.708	0.206	0.878	1	0.82	0.86	0.093	0.49	0.813
322	1	16378597	1	16378597	322	323	27281	0.534	0.638	-0.128	0.287	0.761	0.708	0.555	-0.143	0.399	1	0.86	0.52	0.068	0.155	0.939
323	1	16405878	1	16405878	323	324	135269	0.638	0.607	0.064	0.073	0.29	0.555	0.619	0.102	0.179	0.483	0.52	0.5	-0.042	0.028	0.174
324	1	16541147	1	16541147	324	325	60221	0.607	0.731	-0.073	0.115	0.694	0.619	0.517	0.15	0.381	0.76	0.5	0.56	0.229	0.853	1
325	1	16601368	1	16601368	325	326	64493	0.731	0.832	-0.033	0.04	0.734	0.517	0.924	0.024	0.033	0.608	0.56	0.86	-0.087	0.253	1
326	1	16665861	1	16665861	326	327	27824	0.832	0.858	0.083	0.403	0.701	0.924	0.89	0.034	0.171	0.506	0.86	0.92	0.06	0.406	0.872
327	1	16693685	1	16693685	327	328	38731	0.858	0.559	-0.062	0.13	0.995	0.89	0.589	-0.053	0.118	1	0.92	0.6	-0.067	0.252	1
328	1	16732416	1	16732416	328	329	60319	0.559	0.769	-0.008	0.002	0.08	0.589	0.636	0.087	0.134	0.404	0.6	0.62	0.142	0.355	0.621
329	1	16792735	1	16792735	329	330	100475	0.769	0.879	0.099	0.518	1	0.636	0.712	0.198	0.829	1	0.62	0.78	0.18	0.801	1
330	1	16893210	1	16893210	330	331	41165	0.879	0.692	0.015	0.01	0.176	0.712	0.665	0.126	0.347	0.657	0.78	0.7	0.092	0.233	0.595
331	1	16934375	1	16934375	331	332	32618	0.692	0.628	0.113	0.258	0.585	0.665	0.619	0.037	0.027	0.18	0.7	0.54	0.004	0	0.026
332	1	16966993	1	16966993	332	333	62211	0.628	0.625	0.089	0.144	0.383	0.619	0.576	-0.159	0.44	0.986	0.54	0.54	-0.045	0.033	0.213
333	1	17029204	1	17029204	333	334	28626	0.625	0.625	-0.122	0.272	0.868	0.576	0.775	0.15	0.529	1	0.54	0.8	0.058	0.086	0.54
334	1	17057830	1	17057830	334	335	88779	0.625	0.64	-0.017	0.005	0.128	0.775	0.636	-0.05	0.061	0.607	0.8	0.6	0	0	0
335	1	17146609	1	17146609	335	336	30645	0.64	0.864	0.086	0.273	0.985	0.636	0.818	0.122	0.435	1	0.6	0.92	0.037	0.08	0.781
336	1	17177254	1	17177254	336	337	39577	0.864	0.506	-0.014	0.007	0.212	0.818	0.661	-0.078	0.18	1	0.92	0.62	0.082	0.393	1
337	1	17216831	1	17216831	337	338	31342	0.506	0.664	0.157	0.441	0.922	0.661	0.742	-0.104	0.252	1	0.62	0.8	0.113	0.336	0.907
338	1	17248173	1	17248173	338	339	37147	0.664	0.555	0.081	0.119	0.434	0.742	0.72	0.042	0.046	0.227	0.8	0.54	-0.004	0	0.045
339	1	17285320	1	17285320	339	340	75993	0.555	0.694	0.068	0.088	0.398	0.72	0.665	0.093	0.194	0.501	0.54	0.52	-0.148	0.351	0.668
340	1	17361313	1	17361313	340	341	25103	0.694	0.623	0.083	0.139	0.437	0.665	0.644	0.05	0.049	0.233	0.52	0.54	-0.085	0.117	0.385
341	1	17386416	1	17386416	341	342	24762	0.623	0.583	0.029	0.015	0.133	0.644	0.64	0.032	0.019	0.141	0.54	0.56	-0.047	0.036	0.231
342	1	17411178	1	17411178	342	343	36869	0.583	0.652	-0.047	0.04	0.325	0.64	0.517	0.029	0.015	0.158	0.56	0.5	-0.042	0.028	0.189
343	1	17448047	1	17448047	343	344	106449	0.652	0.583	0.008	0.001	0.041	0.517	0.686	-0.002	0	0.014	0.5	0.8	0	0	0
344	1	17554496	1	17554496	344	345	43669	0.583	0.518	0.021	0.007	0.097	0.686	0.614	-0.077	0.117	0.639	0.8	0.56	-0.038	0.036	0.426
345	1	17598165	1	17598165	345	346	92297	0.518	0.7	-0.132	0.333	0.912	0.614	0.801	0.084	0.189	0.69	0.56	0.84	0.082	0.206	0.921
346	1	17690462	1	17690462	346	347	30106	0.7	0.66	-0.098	0.203	0.959	0.801	0.678	-0.061	0.107	0.951	0.84	0.72	-0.073	0.194	1
347	1	17720568	1	17720568	347	348	27314	0.66	0.514	0.025	0.011	0.145	0.678	0.678	-0.034	0.024	0.328	0.72	0.64	-0.085	0.156	0.843
348	1	17747882	1	17747882	348	349	63177	0.514	0.733	0.043	0.038	0.315	0.678	0.64	0.018	0.007	0.088	0.64	0.52	0.057	0.056	0.303
349	1	17811059	1	17811059	349	350	33642	0.733	0.577	-0.038	0.03	0.337	0.64	0.504	0.042	0.03	0.229	0.52	0.64	-0.089	0.138	0.516
350	1	17844701	1	17844701	350	351	58280	0.577	0.85	0.061	0.119	0.703	0.504	0.725	-0.134	0.362	0.984	0.64	0.94	0.038	0.113	0.998
351	1	17902981	1	17902981	351	352	24985	0.85	0.65	0.059	0.121	0.606	0.725	0.597	0.08	0.133	0.485	0.94	0.78	-0.007	0.005	0.505
352	1	17927966	1	17927966	352	353	25192	0.65	0.688	0.011	0.002	0.053	0.597	0.72	0.017	0.006	0.099	0.78	0.76	0.036	0.041	0.214
353	1	17953158	1	17953158	353	354	45767	0.688	0.553	0.02	0.007	0.113	0.72	0.653	0.026	0.015	0.144	0.76	0.52	-0.032	0.022	0.275
354	1	17998925	1	17998925	354	355	62089	0.553	0.549	-0.216	0.76	1	0.653	0.627	0.226	0.962	1	0.52	0.52	0.228	0.837	0.915
355	1	18061014	1	18061014	355	356	26630	0.549	0.514	0.096	0.149	0.414	0.627	0.559	-0.007	0.001	0.041	0.52	0.6	-0.067	0.074	0.347
356	1	18087644	1	18087644	356	357	60543	0.514	0.838	-0.003	0	0.044	0.559	0.733	0.04	0.034	0.271	0.6	0.78	0.004	0	0.032
357	1	18148187	1	18148187	357	358	24135	0.838	0.814	-0.017	0.014	0.558	0.733	0.831	-0.04	0.058	0.884	0.78	0.72	-0.003	0	0.054
358	1	18172322	1	18172322	358	359	28015	0.814	0.846	-0.026	0.034	0.899	0.831	0.78	-0.028	0.033	0.758	0.72	0.84	-0.01	0.004	0.223
359	1	18200337	1	18200337	359	360	28854	0.846	0.591	0.002	0	0.026	0.78	0.564	0.003	0	0.021	0.84	0.56	-0.022	0.014	0.308
360	1	18229191	1	18229191	360	361	34057	0.591	0.603	-0.162	0.451	0.995	0.564	0.703	-0.154	0.464	1	0.56	0.78	0.132	0.41	1
361	1	18263248	1	18263248	361	362	31820	0.603	0.872	-0.043	0.069	0.841	0.703	0.843	-0.06	0.129	1	0.78	0.88	-0.055	0.167	1
362	1	18295068	1	18295068	362	363	35196	0.872	0.589	-0.052	0.102	0.993	0.843	0.559	-0.084	0.216	1	0.88	0.56	-0.048	0.087	0.9
363	1	18330264	1	18330264	363	364	29916	0.589	0.551	-0.045	0.034	0.243	0.559	0.504	-0.026	0.011	0.12	0.56	0.76	-0.012	0.003	0.11
364	1	18360180	1	18360180	364	365	28330	0.551	0.587	0.033	0.018	0.144	0.504	0.538	0.072	0.084	0.311	0.76	0.58	-0.022	0.011	0.223
365	1	18388510	1	18388510	365	366	65819	0.587	0.609	0.031	0.016	0.133	0.538	0.5	0.073	0.085	0.315	0.58	0.64	0.039	0.027	0.188
366	1	18454329	1	18454329	366	367	25037	0.609	0.86	-0.001	0	0.02	0.5	0.835	0.021	0.013	0.259	0.64	0.86	0.041	0.06	0.456
367	1	18479366	1	18479366	367	368	23973	0.86	0.547	-0.078	0.203	1	0.835	0.521	0.097	0.272	1	0.86	0.68	0.094	0.338	0.989
368	1	18503339	1	18503339	368	369	42078	0.547	0.563	0.113	0.21	0.473	0.521	0.644	-0.181	0.575	1	0.68	0.66	0.086	0.151	0.406
369	1	18545417	1	18545417	369	370	48606	0.563	0.536	0.037	0.023	0.159	0.644	0.559	-0.051	0.047	0.328	0.66	0.72	0.031	0.021	0.167
370	1	18594023	1	18594023	370	371	72250	0.536	0.879	0.068	0.176	1	0.559	0.932	0.055	0.195	1	0.72	0.88	0.076	0.27	0.878
371	1	18666273	1	18666273	371	372	26009	0.879	0.621	-0.046	0.086	1	0.932	0.699	-0.02	0.029	0.969	0.88	0.52	-0.058	0.125	0.998
372	1	18692282	1	18692282	372	373	25701	0.621	0.557	-0.046	0.036	0.272	0.699	0.682	-0.056	0.069	0.587	0.52	0.52	-0.043	0.029	0.184
373	1	18717983	1	18717983	373	374	28305	0.557	0.621	-0.155	0.412	0.921	0.682	0.589	-0.14	0.371	1	0.52	0.72	-0.217	0.94	1
374	1	18746288	1	18746288	374	375	36754	0.621	0.65	0.101	0.189	0.463	0.589	0.593	0.047	0.038	0.198	0.72	0.76	0.131	0.466	0.757
375	1	18783042	1	18783042	375	376	39107	0.65	0.672	0.18	0.648	0.845	0.593	0.602	0.148	0.376	0.624	0.76	0.76	0.172	0.886	0.941
376	1	18822149	1	18822149	376	377	29709	0.672	0.591	-0.053	0.053	0.396	0.602	0.627	-0.022	0.008	0.147	0.76	0.54	0.166	0.607	1
377	1	18851858	1	18851858	377	378	63633	0.591	0.694	-0.083	0.134	0.662	0.627	0.869	-0.001	0	0.01	0.54	0.92	0.069	0.262	1
378	1	18915491	1	18915491	378	379	57992	0.694	0.601	-0.013	0.004	0.11	0.869	0.661	-0.021	0.018	0.481	0.92	0.64	-0.039	0.09	1
379	1	18973483	1	18973483	379	380	30812	0.601	0.577	0.018	0.006	0.079	0.661	0.525	0.103	0.189	0.577	0.64	0.54	-0.095	0.158	0.574
380	1	19004295	1	19004295	380	381	23139	0.577	0.858	0.016	0.009	0.196	0.525	0.775	0.012	0.003	0.098	0.54	0.84	0.055	0.091	0.637
381	1	19027434	1	19027434	381	382	120975	0.858	0.69	0.03	0.035	0.31	0.775	0.746	0.03	0.027	0.18	0.84	0.66	-0.009	0.003	0.169
382	1	19148409	1	19148409	382	383	36318	0.69	0.872	0.077	0.246	0.866	0.746	0.911	0.065	0.279	0.987	0.66	0.92	0.027	0.043	0.505
383	1	19184727	1	19184727	383	384	33381	0.872	0.783	-0.008	0.004	0.303	0.911	0.818	-0.016	0.02	0.963	0.92	0.62	-0.042	0.104	1
384	1	19218108	1	19218108	384	385	44624	0.783	0.678	0.006	0.001	0.042	0.818	0.792	0.005	0.001	0.034	0.62	0.64	0.152	0.428	0.683
385	1	19262732	1	19262732	385	386	68359	0.678	0.53	-0.06	0.067	0.397	0.792	0.606	-0.054	0.074	0.659	0.64	0.64	-0.145	0.396	1
386	1	19331091	1	19331091	386	387	48650	0.53	0.735	-0.127	0.333	1	0.606	0.703	-0.12	0.291	1	0.64	0.8	-0.046	0.057	0.637
387	1	19379741	1	19379741	387	388	19420	0.735	0.796	-0.057	0.102	1	0.703	0.695	-0.059	0.078	0.648	0.8	0.84	-0.025	0.029	0.781
388	1	19399161	1	19399161	388	389	19532	0.796	0.65	0.046	0.056	0.344	0.695	0.686	-0.026	0.015	0.275	0.84	0.88	0.085	0.509	0.843
389	1	19418693	1	19418693	389	390	22171	0.65	0.63	-0.01	0.002	0.074	0.686	0.682	-0.034	0.025	0.345	0.88	0.64	-0.069	0.197	1
390	1	19440864	1	19440864	390	391	24391	0.63	0.617	0.229	0.955	1	0.682	0.657	0.246	1	1	0.64	0.64	0.23	0.997	0.998
391	1	19465255	1	19465255	391	392	39476	0.617	0.512	-0.046	0.036	0.248	0.657	0.597	-0.039	0.029	0.285	0.64	0.66	-0.13	0.327	1
392	1	19504731	1	19504731	392	393	36282	0.512	0.512	-0.183	0.535	0.767	0.597	0.538	0.185	0.571	0.853	0.66	0.54	-0.18	0.581	1
393	1	19541013	1	19541013	393	394	24488	0.512	0.666	0.149	0.399	0.871	0.538	0.534	-0.191	0.588	0.886	0.54	0.56	0.245	0.981	1
394	1	19565501	1	19565501	394	395	55467	0.666	0.775	-0.028	0.02	0.373	0.534	0.669	-0.106	0.203	0.686	0.56	0.76	-0.074	0.122	0.702
395	1	19620968	1	19620968	395	396	35001	0.775	0.662	0.073	0.138	0.491	0.669	0.72	0.117	0.307	0.625	0.76	0.66	0.101	0.248	0.637
396	1	19655969	1	19655969	396	397	33461	0.662	0.759	0.11	0.297	0.69	0.72	0.695	0.144	0.486	0.742	0.66	0.78	0.094	0.23	0.649
397	1	19689430	1	19689430	397	398	93818	0.759	0.68	-0.048	0.058	0.62	0.695	0.678	-0.117	0.296	1	0.78	0.68	-0.105	0.295	1
398	1	19783248	1	19783248	398	399	25193	0.68	0.8	-0.055	0.087	0.859	0.678	0.758	-0.08	0.16	1	0.68	0.9	-0.046	0.107	1
399	1	19808441	1	19808441	399	400	51528	0.8	0.615	-0.061	0.099	0.796	0.758	0.653	-0.08	0.152	0.948	0.9	0.6	-0.063	0.181	1
400	1	19859969	1	19859969	400	401	27058	0.615	0.625	-0.124	0.276	0.856	0.653	0.729	-0.113	0.286	1	0.6	0.58	-0.204	0.713	1
401	1	19887027	1	19887027	401	402	26931	0.625	0.727	0.062	0.083	0.365	0.729	0.805	0.013	0.005	0.092	0.58	0.62	0.126	0.276	0.571
402	1	19913958	1	19913958	402	403	29146	0.727	0.822	0.065	0.147	0.505	0.805	0.903	0.06	0.261	0.764	0.62	0.88	0.051	0.104	0.683
403	1	19943104	1	19943104	403	404	102674	0.822	0.8	0.042	0.075	0.294	0.903	0.809	0.048	0.17	0.608	0.88	0.82	-0.003	0.001	0.154
404	1	20045778	1	20045778	404	405	27886	0.8	0.757	0.069	0.163	0.458	0.809	0.733	0.008	0.002	0.06	0.82	0.82	0.058	0.152	0.39
405	1	20073664	1	20073664	405	406	29647	0.757	0.682	0.105	0.274	0.631	0.733	0.725	0.172	0.759	0.89	0.82	0.8	0.112	0.536	0.781
406	1	20103311	1	20103311	406	407	30896	0.682	0.65	-0.041	0.034	0.368	0.725	0.657	-0.08	0.141	0.842	0.8	0.66	-0.079	0.175	1
407	1	20134207	1	20134207	407	408	31349	0.65	0.626	0.103	0.198	0.469	0.657	0.788	0.14	0.518	1	0.66	0.6	0.133	0.33	0.654
408	1	20165556	1	20165556	408	409	29242	0.626	0.765	0.022	0.012	0.15	0.788	0.682	0.078	0.167	0.539	0.6	0.7	0.146	0.422	0.81
409	1	20194798	1	20194798	409	410	25988	0.765	0.676	-0.07	0.123	0.915	0.682	0.758	-0.082	0.17	1	0.7	0.8	-0.062	0.116	1
410	1	20220786	1	20220786	410	411	22191	0.676	0.506	0.069	0.088	0.423	0.758	0.551	0.033	0.024	0.25	0.8	0.62	0.008	0.002	0.067
411	1	20242977	1	20242977	411	412	22089	0.506	0.565	0.21	0.715	0.953	0.551	0.657	0.176	0.557	0.932	0.62	0.68	0.205	0.82	1
412	1	20265066	1	20265066	412	413	37459	0.565	0.634	-0.022	0.008	0.136	0.657	0.746	-0.065	0.099	0.744	0.68	0.76	-0.014	0.005	0.184
413	1	20302525	1	20302525	413	414	37603	0.634	0.741	0.024	0.013	0.147	0.746	0.653	0.035	0.029	0.214	0.76	0.54	0.082	0.15	0.637
414	1	20340128	1	20340128	414	415	40820	0.741	0.866	0.039	0.069	0.394	0.653	0.831	0.112	0.393	1	0.54	0.76	0.228	1	1
415	1	20380948	1	20380948	415	416	22166	0.866	0.866	0.122	1	1	0.831	0.831	0.147	1	1	0.76	0.76	0.255	1	1
416	1	20403114	1	20403114	416	417	48607	0.866	0.658	0.084	0.272	0.954	0.831	0.619	0.122	0.446	1	0.76	0.54	0.228	1	1
417	1	20451721	1	20451721	417	418	25446	0.658	0.595	0.067	0.083	0.33	0.619	0.686	0.096	0.183	0.497	0.54	0.76	0.103	0.236	0.797
418	1	20477167	1	20477167	418	419	24030	0.595	0.759	0.131	0.391	0.915	0.686	0.805	0.142	0.594	1	0.76	0.78	0.14	0.626	0.837
419	1	20501197	1	20501197	419	420	26877	0.759	0.69	0.149	0.57	0.898	0.805	0.771	0.166	1	1	0.78	0.78	0.128	0.559	0.748
420	1	20528074	1	20528074	420	421	73364	0.69	0.522	-0.028	0.015	0.19	0.771	0.547	-0.038	0.034	0.369	0.78	0.52	-0.053	0.066	0.505
421	1	20601438	1	20601438	421	422	39893	0.522	0.747	-0.094	0.188	0.778	0.547	0.788	-0.061	0.091	0.638	0.52	0.76	-0.032	0.022	0.275
422	1	20641331	1	20641331	422	423	112855	0.747	0.587	0.153	0.513	1	0.788	0.61	0.115	0.336	0.893	0.76	0.7	0.163	0.689	0.967
423	1	20754186	1	20754186	423	424	26633	0.587	0.601	0.222	0.851	0.949	0.61	0.665	0.203	0.775	0.992	0.7	0.82	0.117	0.439	0.926
424	1	20780819	1	20780819	424	425	29716	0.601	0.828	0.088	0.229	0.855	0.665	0.826	0.126	0.499	1	0.82	0.94	0.04	0.192	0.813
425	1	20810535	1	20810535	425	426	25401	0.828	0.514	-0.085	0.201	1	0.826	0.542	0.1	0.282	1	0.94	0.52	-0.018	0.024	0.637
426	1	20835936	1	20835936	426	427	24478	0.514	0.838	-0.037	0.041	0.472	0.542	0.877	0.006	0.001	0.093	0.52	0.84	0.007	0.001	0.08
427	1	20860414	1	20860414	427	428	22492	0.838	0.674	-0.06	0.123	1	0.877	0.729	-0.046	0.099	1	0.84	0.78	-0.032	0.043	0.9
428	1	20882906	1	20882906	428	429	115075	0.674	0.506	0.04	0.029	0.24	0.729	0.597	0.006	0.001	0.039	0.78	0.7	-0.054	0.081	0.821
429	1	20997981	1	20997981	429	430	30637	0.506	0.597	0.046	0.036	0.228	0.597	0.585	0.086	0.126	0.365	0.7	0.62	-0.112	0.256	0.987
430	1	21028618	1	21028618	430	431	24313	0.597	0.506	0.142	0.334	0.695	0.585	0.682	0.178	0.604	0.959	0.62	0.56	-0.119	0.245	0.713
431	1	21052931	1	21052931	431	432	26565	0.506	0.755	0.015	0.005	0.12	0.682	0.653	0.055	0.062	0.265	0.56	0.8	-0.017	0.007	0.189
432	1	21079496	1	21079496	432	433	54559	0.755	0.559	0.031	0.021	0.227	0.653	0.581	-0.02	0.008	0.141	0.8	0.6	-0.021	0.011	0.26
433	1	21134055	1	21134055	433	434	32925	0.559	0.545	0.122	0.242	0.506	0.581	0.525	-0.102	0.173	0.514	0.6	0.58	0.108	0.201	0.467
434	1	21166980	1	21166980	434	435	60035	0.545	0.528	-0.005	0	0.021	0.525	0.521	0.033	0.018	0.134	0.58	0.8	-0.05	0.064	0.595
435	1	21227015	1	21227015	435	436	53231	0.528	0.834	-0.019	0.01	0.237	0.521	0.907	0	0	0.006	0.8	0.78	-0.071	0.183	1
436	1	21280246	1	21280246	436	437	24334	0.834	0.644	0.024	0.019	0.227	0.907	0.686	0.014	0.01	0.214	0.78	0.7	0.217	1	1
437	1	21304580	1	21304580	437	438	37542	0.644	0.743	-0.043	0.042	0.467	0.686	0.797	0.012	0.004	0.089	0.7	0.8	-0.042	0.052	0.694
438	1	21342122	1	21342122	438	439	25516	0.743	0.623	-0.058	0.075	0.596	0.797	0.758	-0.056	0.107	1	0.8	0.62	-0.033	0.029	0.439
439	1	21367638	1	21367638	439	440	29023	0.623	0.664	-0.076	0.11	0.6	0.758	0.695	-0.072	0.132	0.973	0.62	0.54	0.115	0.226	0.56
440	1	21396661	1	21396661	440	441	27728	0.664	0.559	0.052	0.049	0.276	0.695	0.665	0.072	0.109	0.354	0.54	0.82	-0.11	0.33	1
441	1	21424389	1	21424389	441	442	25862	0.559	0.65	-0.073	0.096	0.476	0.665	0.534	0.108	0.212	0.606	0.82	0.74	0.09	0.285	0.676
442	1	21450251	1	21450251	442	443	31133	0.65	0.615	0.1	0.187	0.467	0.534	0.674	-0.072	0.094	0.472	0.74	0.58	0.106	0.239	0.702
443	1	21481384	1	21481384	443	444	33401	0.615	0.536	-0.032	0.017	0.179	0.674	0.508	0.091	0.151	0.549	0.58	0.82	-0.032	0.029	0.43
444	1	21514785	1	21514785	444	445	24898	0.536	0.715	0.062	0.076	0.407	0.508	0.775	-0.069	0.109	0.623	0.82	0.86	0.073	0.296	0.632
445	1	21539683	1	21539683	445	446	50246	0.715	0.761	-0.031	0.027	0.463	0.775	0.852	-0.012	0.006	0.349	0.86	0.74	-0.013	0.008	0.366
446	1	21589929	1	21589929	446	447	87410	0.761	0.818	-0.044	0.07	1	0.852	0.822	-0.019	0.02	0.722	0.74	0.8	-0.067	0.144	1
447	1	21677339	1	21677339	447	448	28484	0.818	0.806	-0.041	0.072	1	0.822	0.758	-0.04	0.059	0.923	0.8	0.92	-0.013	0.013	0.781
448	1	21705823	1	21705823	448	449	66985	0.806	0.599	0.074	0.147	0.639	0.758	0.619	0.122	0.344	0.816	0.92	0.6	0.017	0.016	0.347
449	1	21772808	1	21772808	449	450	28808	0.599	0.573	-0.149	0.38	0.873	0.619	0.614	-0.168	0.507	1	0.6	0.62	-0.087	0.135	0.576
450	1	21801616	1	21801616	450	451	37123	0.573	0.508	-0.029	0.014	0.138	0.614	0.521	-0.035	0.02	0.189	0.62	0.58	0.105	0.192	0.476
451	1	21838739	1	21838739	451	452	50165	0.508	0.547	-0.148	0.352	0.663	0.521	0.542	-0.168	0.458	0.769	0.58	0.58	0.174	0.511	0.715
452	1	21888904	1	21888904	452	453	24555	0.547	0.727	-0.115	0.269	0.931	0.542	0.686	-0.136	0.344	0.945	0.58	0.88	-0.042	0.07	0.843
453	1	21913459	1	21913459	453	454	24124	0.727	0.735	0.192	0.957	0.998	0.686	0.691	0.202	0.886	0.95	0.88	0.88	0.095	0.809	0.9
454	1	21937583	1	21937583	454	455	28673	0.735	0.601	0.05	0.053	0.312	0.691	0.572	-0.028	0.015	0.209	0.88	0.78	0.007	0.003	0.08
455	1	21966256	1	21966256	455	456	32687	0.601	0.725	-0.103	0.223	0.94	0.572	0.691	-0.092	0.161	0.694	0.78	0.62	-0.091	0.204	1
456	1	21998943	1	21998943	456	457	27535	0.725	0.711	-0.078	0.148	0.982	0.691	0.737	-0.091	0.201	1	0.62	0.7	-0.092	0.17	0.804
457	1	22026478	1	22026478	457	458	30542	0.711	0.721	0.196	0.928	0.987	0.737	0.733	0.2	1	1	0.7	0.7	0.208	0.984	0.992
458	1	22057020	1	22057020	458	459	28417	0.721	0.706	0.163	0.633	0.827	0.733	0.805	0.122	0.481	0.851	0.7	0.62	0.2	0.808	1
459	1	22085437	1	22085437	459	460	33371	0.706	0.757	-0.06	0.095	0.844	0.805	0.72	-0.08	0.203	1	0.62	0.66	-0.061	0.07	0.471
460	1	22118808	1	22118808	460	461	30190	0.757	0.534	0.048	0.051	0.371	0.72	0.581	0.041	0.035	0.253	0.66	0.52	-0.09	0.145	0.551
461	1	22148998	1	22148998	461	462	29208	0.534	0.534	0.234	0.883	0.94	0.581	0.568	0.207	0.717	0.869	0.52	0.52	0.228	0.837	0.915
462	1	22178206	1	22178206	462	463	25012	0.534	0.593	-0.159	0.421	0.838	0.568	0.508	-0.181	0.532	0.85	0.52	0.56	-0.19	0.587	0.9
463	1	22203218	1	22203218	463	464	25262	0.593	0.725	-0.036	0.027	0.323	0.508	0.657	-0.058	0.06	0.345	0.56	0.84	-0.043	0.055	0.604
464	1	22228480	1	22228480	464	465	28055	0.725	0.907	0.062	0.228	0.918	0.657	0.881	0.072	0.218	0.92	0.84	0.94	0.063	0.529	1
465	1	22256535	1	22256535	465	466	89921	0.907	0.708	-0.027	0.041	0.985	0.881	0.674	-0.031	0.042	0.803	0.94	0.72	0.007	0.004	0.154
466	1	22346456	1	22346456	466	467	33744	0.708	0.644	0.005	0.001	0.028	0.674	0.678	0.015	0.004	0.067	0.72	0.72	-0.142	0.5	1
467	1	22380200	1	22380200	467	468	36067	0.644	0.603	-0.123	0.276	0.871	0.678	0.636	-0.121	0.291	1	0.72	0.62	-0.18	0.682	1
468	1	22416267	1	22416267	468	469	60567	0.603	0.636	-0.117	0.249	0.813	0.636	0.669	-0.089	0.155	0.74	0.62	0.56	0.277	1	1
469	1	22476834	1	22476834	469	470	49683	0.636	0.644	0.05	0.047	0.22	0.669	0.593	0.058	0.063	0.295	0.56	0.52	0.039	0.025	0.171
470	1	22526517	1	22526517	470	471	45709	0.644	0.545	0.106	0.197	0.546	0.593	0.517	-0.174	0.503	0.886	0.52	0.6	0.079	0.105	0.381
471	1	22572226	1	22572226	471	472	23054	0.545	0.632	0.043	0.033	0.217	0.517	0.784	-0.031	0.023	0.298	0.6	0.58	0.046	0.036	0.198
472	1	22595280	1	22595280	472	473	9098	0.632	0.743	-0.094	0.201	0.999	0.784	0.631	-0.079	0.16	0.998	0.58	0.68	-0.197	0.73	1
473	1	22604378	1	22604378	473	474	32767	0.743	0.666	-0.091	0.195	1	0.631	0.597	-0.137	0.335	0.923	0.68	0.76	-0.139	0.488	1
474	1	22637145	1	22637145	474	475	24583	0.666	0.666	-0.135	0.367	1	0.597	0.669	-0.149	0.416	1	0.76	0.62	-0.107	0.265	1
475	1	22661728	1	22661728	475	476	24410	0.666	0.654	-0.127	0.319	1	0.669	0.682	-0.109	0.249	1	0.62	0.76	-0.107	0.265	1
476	1	22686138	1	22686138	476	477	84871	0.654	0.54	-0.092	0.149	0.575	0.682	0.665	-0.086	0.155	0.812	0.76	0.7	-0.067	0.116	0.926
477	1	22771009	1	22771009	477	478	100883	0.54	0.771	-0.085	0.165	0.805	0.665	0.716	-0.072	0.115	0.758	0.7	0.92	0.033	0.072	0.595
478	1	22871892	1	22871892	478	479	51191	0.771	0.838	-0.029	0.035	0.78	0.716	0.915	-0.036	0.081	1	0.92	0.94	-0.01	0.024	1
479	1	22923083	1	22923083	479	480	37236	0.838	0.806	-0.027	0.035	0.87	0.915	0.763	-0.036	0.094	1	0.94	0.92	-0.01	0.024	1
480	1	22960319	1	22960319	480	481	30410	0.806	0.555	0.097	0.244	0.901	0.763	0.568	0.118	0.313	0.875	0.92	0.66	0.027	0.043	0.505
481	1	22990729	1	22990729	481	482	40649	0.555	0.555	0.266	1	1	0.568	0.564	0.222	0.817	0.912	0.66	0.72	0.156	0.537	0.843
482	1	23031378	1	23031378	482	483	24871	0.555	0.678	0.03	0.017	0.167	0.564	0.555	0.01	0.002	0.041	0.72	0.62	-0.097	0.197	0.909
483	1	23056249	1	23056249	483	484	28917	0.678	0.642	0.15	0.446	0.723	0.555	0.568	0.151	0.374	0.628	0.62	0.52	-0.234	0.932	1
484	1	23085166	1	23085166	484	485	36139	0.642	0.779	0.081	0.166	0.57	0.568	0.843	0.021	0.014	0.241	0.52	0.6	-0.192	0.613	0.998
485	1	23121305	1	23121305	485	486	21722	0.779	0.838	-0.024	0.025	0.68	0.843	0.695	-0.049	0.087	1	0.6	0.86	0.008	0.002	0.099
486	1	23143027	1	23143027	486	487	102241	0.838	0.838	-0.007	0.003	0.27	0.695	0.903	-0.022	0.025	0.724	0.86	0.72	0.002	0	0.017
487	1	23245268	1	23245268	487	488	51466	0.838	0.52	0.034	0.035	0.406	0.903	0.682	0.049	0.124	0.732	0.72	0.64	-0.085	0.156	0.843
488	1	23296734	1	23296734	488	489	21918	0.52	0.698	0.046	0.04	0.291	0.682	0.78	0.085	0.195	0.567	0.64	0.66	-0.13	0.327	1
489	1	23318652	1	23318652	489	490	32556	0.698	0.69	0.089	0.177	0.429	0.78	0.631	0.084	0.177	0.604	0.66	0.6	-0.075	0.104	0.551
490	1	23351208	1	23351208	490	491	27656	0.69	0.8	0.096	0.269	0.696	0.631	0.835	0.095	0.281	0.911	0.6	0.76	-0.054	0.067	0.564
491	1	23378864	1	23378864	491	492	29704	0.8	0.745	-0.047	0.072	0.916	0.835	0.805	-0.035	0.057	1	0.76	0.56	-0.137	0.416	1
492	1	23408568	1	23408568	492	493	35882	0.745	0.856	0.101	0.433	0.937	0.805	0.877	0.11	0.713	1	0.56	0.72	0.139	0.39	0.888
493	1	23444450	1	23444450	493	494	39866	0.856	0.761	0.01	0.005	0.092	0.877	0.631	0.011	0.005	0.144	0.72	0.86	0.002	0	0.017
494	1	23484316	1	23484316	494	495	27064	0.761	0.583	0.151	0.515	1	0.631	0.534	-0.184	0.586	1	0.86	0.74	0.07	0.212	0.676
495	1	23511380	1	23511380	495	496	29312	0.583	0.585	0.278	1	1	0.534	0.534	0.271	1	1	0.74	0.74	0.13	0.457	0.676
496	1	23540692	1	23540692	496	497	28752	0.585	0.698	-0.135	0.355	1	0.534	0.856	0.065	0.139	0.85	0.74	0.62	0.107	0.251	0.662
497	1	23569444	1	23569444	497	498	54211	0.698	0.733	0.038	0.036	0.206	0.856	0.767	0.043	0.085	0.393	0.62	0.5	-0.021	0.007	0.11
498	1	23623655	1	23623655	498	499	34271	0.733	0.751	0.087	0.206	0.476	0.767	0.797	0.105	0.382	0.675	0.5	0.86	0.042	0.058	0.595
499	1	23657926	1	23657926	499	500	36849	0.751	0.804	0.109	0.4	0.739	0.797	0.835	0.112	0.558	0.848	0.86	0.92	0.06	0.406	0.872
500	1	23694775	1	23694775	500	501	57278	0.804	0.603	-0.037	0.036	0.476	0.835	0.568	0.014	0.006	0.15	0.92	0.82	-0.03	0.083	1
501	1	23752053	1	23752053	501	502	70770	0.603	0.587	0.19	0.624	0.817	0.568	0.614	0.236	0.962	1	0.82	0.74	0.069	0.168	0.519
502	1	23822823	1	23822823	502	503	88492	0.587	0.573	0.15	0.379	0.633	0.614	0.708	0.157	0.504	0.875	0.74	0.56	0.116	0.283	0.796
503	1	23911315	1	23911315	503	504	60045	0.573	0.605	0.165	0.467	0.729	0.708	0.716	0.149	0.526	0.741	0.56	0.8	0.15	0.571	1
504	1	23971360	1	23971360	504	505	27058	0.605	0.605	0.234	0.958	0.979	0.716	0.716	0.218	1	1	0.8	0.8	0.125	0.61	0.781
505	1	23998418	1	23998418	505	506	29007	0.605	0.727	-0.06	0.075	0.554	0.716	0.737	-0.018	0.008	0.241	0.8	0.6	0.083	0.181	0.694
506	1	24027425	1	24027425	506	507	34573	0.727	0.549	0.093	0.174	0.618	0.737	0.657	0.049	0.055	0.283	0.6	0.74	0.096	0.199	0.614
507	1	24061998	1	24061998	507	508	34909	0.549	0.63	0.096	0.16	0.474	0.657	0.661	0.056	0.062	0.251	0.74	0.6	0.117	0.295	0.748
508	1	24096907	1	24096907	508	509	31187	0.63	0.755	0.019	0.008	0.12	0.661	0.852	0.035	0.044	0.361	0.6	0.56	0.029	0.014	0.13
509	1	24128094	1	24128094	509	510	21454	0.755	0.737	0.023	0.015	0.13	0.852	0.792	0.036	0.063	0.308	0.56	0.52	-0.044	0.032	0.209
510	1	24149548	1	24149548	510	511	97472	0.737	0.526	-0.03	0.019	0.241	0.792	0.521	-0.119	0.347	1	0.52	0.64	-0.11	0.21	0.637
511	1	24247020	1	24247020	511	512	33491	0.526	0.824	-0.056	0.088	0.676	0.521	0.831	-0.083	0.194	1	0.64	0.74	-0.008	0.001	0.08
512	1	24280511	1	24280511	512	513	83509	0.824	0.575	-0.027	0.021	0.362	0.831	0.504	0.006	0.001	0.067	0.74	0.62	-0.06	0.079	0.607
513	1	24364020	1	24364020	513	514	31799	0.575	0.682	0.155	0.454	0.848	0.504	0.593	-0.15	0.375	0.746	0.62	0.56	-0.119	0.245	0.713
514	1	24395819	1	24395819	514	515	27880	0.682	0.668	0.214	0.956	1	0.593	0.542	0.201	0.677	0.913	0.56	0.64	0.212	0.789	1
515	1	24423699	1	24423699	515	516	26018	0.668	0.672	0.222	1	1	0.542	0.542	0.227	0.838	0.915	0.64	0.64	0.23	0.997	0.998
516	1	24449717	1	24449717	516	517	56029	0.672	0.565	0.174	0.558	0.938	0.542	0.521	-0.151	0.37	0.691	0.64	0.6	0.221	0.882	1
517	1	24505746	1	24505746	517	518	40033	0.565	0.557	-0.214	0.754	1	0.521	0.572	0.211	0.726	0.944	0.6	0.78	0.171	0.709	1
518	1	24545779	1	24545779	518	519	89014	0.557	0.636	0.082	0.116	0.402	0.572	0.712	0.059	0.069	0.358	0.78	0.64	0.064	0.104	0.456
519	1	24634793	1	24634793	519	520	31130	0.636	0.619	0.049	0.044	0.217	0.712	0.614	0.096	0.191	0.545	0.64	0.7	0.192	0.759	0.998
520	1	24665923	1	24665923	520	521	25773	0.619	0.613	0.231	0.954	0.989	0.614	0.61	0.261	1	1	0.7	0.68	0.217	1	1
521	1	24691696	1	24691696	521	522	24485	0.613	0.565	0.158	0.427	0.721	0.61	0.593	0.133	0.309	0.576	0.68	0.66	0.023	0.011	0.11
522	1	24716181	1	24716181	522	523	10388	0.565	0.723	0.042	0.036	0.27	0.593	0.814	0.108	0.317	0.974	0.66	0.84	0.032	0.035	0.308
523	1	24726569	1	24726569	523	524	63690	0.723	0.53	-0.063	0.079	0.483	0.814	0.593	0.061	0.101	0.549	0.84	0.52	-0.056	0.093	0.727
524	1	24790259	1	24790259	524	525	27841	0.53	0.632	0.171	0.503	0.877	0.593	0.568	-0.162	0.445	0.923	0.52	0.62	0.245	1	1
525	1	24818100	1	24818100	525	526	23980	0.632	0.8	-0.038	0.039	0.521	0.568	0.809	-0.004	0	0.047	0.62	0.68	0.08	0.125	0.403
526	1	24842080	1	24842080	526	527	54280	0.8	0.567	-0.084	0.181	0.974	0.809	0.517	-0.105	0.284	1	0.68	0.66	-0.081	0.134	0.743
527	1	24896360	1	24896360	527	528	37904	0.567	0.52	0.061	0.06	0.27	0.517	0.627	-0.017	0.005	0.095	0.66	0.74	-0.038	0.034	0.434
528	1	24934264	1	24934264	528	529	78588	0.52	0.706	-0.02	0.008	0.142	0.627	0.898	0.022	0.022	0.342	0.74	0.8	-0.087	0.249	1
529	1	25012852	1	25012852	529	530	38880	0.706	0.559	-0.146	0.413	1	0.898	0.708	0.085	0.385	1	0.8	0.7	-0.083	0.207	1
530	1	25051732	1	25051732	530	531	20215	0.559	0.874	0.073	0.194	1	0.708	0.801	-0.066	0.133	1	0.7	0.8	0.146	0.633	1
531	1	25071947	1	25071947	531	532	20267	0.874	0.674	0.018	0.014	0.216	0.801	0.758	0.006	0.001	0.037	0.8	0.62	-0.013	0.004	0.164
532	1	25092214	1	25092214	532	533	70025	0.674	0.694	0.176	0.666	0.855	0.758	0.78	0.145	0.666	0.866	0.62	0.62	0.22	0.872	0.934
533	1	25162239	1	25162239	533	534	25919	0.694	0.502	-0.05	0.048	0.33	0.78	0.547	-0.06	0.086	0.605	0.62	0.5	-0.042	0.029	0.219
534	1	25188158	1	25188158	534	535	46324	0.502	0.759	0.021	0.009	0.172	0.547	0.907	-0.021	0.021	0.5	0.5	0.94	0	0	0
535	1	25234482	1	25234482	535	536	29203	0.759	0.565	0.123	0.336	0.901	0.907	0.695	0.071	0.28	1	0.94	0.54	0.047	0.155	1
536	1	25263685	1	25263685	536	537	31196	0.565	0.504	-0.004	0	0.021	0.695	0.525	0.02	0.008	0.124	0.54	0.5	0	0	0
537	1	25294881	1	25294881	537	538	33164	0.504	0.672	-0.156	0.442	0.959	0.525	0.771	-0.095	0.206	0.876	0.5	0.7	-0.125	0.298	0.833
538	1	25328045	1	25328045	538	539	25401	0.672	0.822	-0.06	0.11	1	0.771	0.869	-0.026	0.035	0.88	0.7	0.8	-0.021	0.013	0.347
539	1	25353446	1	25353446	539	540	107184	0.822	0.658	0.041	0.05	0.347	0.869	0.695	-0.038	0.06	0.951	0.8	0.76	-0.017	0.01	0.347
540	1	25460630	1	25460630	540	541	28679	0.658	0.692	-0.087	0.156	0.822	0.695	0.61	-0.129	0.329	1	0.76	0.66	-0.045	0.049	0.551
541	1	25489309	1	25489309	541	542	22119	0.692	0.715	-0.071	0.116	0.809	0.61	0.653	-0.171	0.54	1	0.66	0.8	-0.1	0.279	1
542	1	25511428	1	25511428	542	543	21824	0.715	0.678	0.07	0.11	0.362	0.653	0.627	0.115	0.248	0.527	0.8	0.7	0.042	0.052	0.298
543	1	25533252	1	25533252	543	544	26942	0.678	0.715	-0.085	0.162	0.926	0.627	0.754	-0.087	0.173	0.945	0.7	0.78	-0.096	0.255	1
544	1	25560194	1	25560194	544	545	29518	0.715	0.583	-0.117	0.278	0.988	0.754	0.619	-0.069	0.11	0.74	0.78	0.64	-0.082	0.169	1
545	1	25589712	1	25589712	545	546	43024	0.583	0.709	-0.096	0.186	0.796	0.619	0.661	-0.133	0.332	1	0.64	0.76	0.028	0.019	0.184
546	1	25632736	1	25632736	546	547	37008	0.709	0.64	0.114	0.272	0.611	0.661	0.691	0.143	0.428	0.7	0.76	0.84	0.003	0	0.027
547	1	25669744	1	25669744	547	548	22959	0.64	0.672	-0.12	0.283	1	0.691	0.521	-0.175	0.573	1	0.84	0.6	-0.05	0.078	0.781
548	1	25692703	1	25692703	548	549	21764	0.672	0.7	-0.073	0.115	0.74	0.521	0.725	-0.095	0.181	0.721	0.6	0.84	-0.05	0.078	0.781
549	1	25714467	1	25714467	549	550	29309	0.7	0.826	-0.069	0.159	1	0.725	0.924	-0.017	0.02	0.796	0.84	0.68	-0.065	0.144	1
550	1	25743776	1	25743776	550	551	27242	0.826	0.66	-0.073	0.166	1	0.924	0.699	-0.021	0.029	0.9	0.68	0.8	-0.05	0.072	0.781
551	1	25771018	1	25771018	551	552	30883	0.66	0.508	0.081	0.116	0.468	0.699	0.521	-0.09	0.153	0.623	0.8	0.5	0	0	0
552	1	25801901	1	25801901	552	553	58588	0.508	0.666	0.085	0.129	0.499	0.521	0.682	-0.085	0.133	0.557	0.5	0.68	0.104	0.199	0.651
553	1	25860489	1	25860489	553	554	41639	0.666	0.613	0.159	0.478	0.776	0.682	0.699	0.175	0.669	0.851	0.68	0.82	0.047	0.068	0.381
554	1	25902128	1	25902128	554	555	33304	0.613	0.51	-0.002	0	0.012	0.699	0.508	-0.033	0.021	0.225	0.82	0.5	0	0	0
555	1	25935432	1	25935432	555	556	50622	0.51	0.518	0.012	0.002	0.047	0.508	0.653	-0.08	0.112	0.466	0.5	0.58	0.188	0.577	0.893
556	1	25986054	1	25986054	556	557	42151	0.518	0.717	0.099	0.195	0.679	0.653	0.788	-0.003	0	0.043	0.58	0.54	0.202	0.672	0.889
557	1	26028205	1	26028205	557	558	28187	0.717	0.611	-0.13	0.349	1	0.788	0.517	-0.104	0.259	1	0.54	0.68	-0.182	0.611	1
558	1	26056392	1	26056392	558	559	69991	0.611	0.611	0.11	0.215	0.464	0.517	0.678	0.109	0.219	0.657	0.68	0.5	-0.042	0.032	0.26
559	1	26126383	1	26126383	559	560	27937	0.611	0.666	-0.001	0	0.009	0.678	0.822	0.013	0.005	0.104	0.5	0.58	-0.083	0.114	0.397
560	1	26154320	1	26154320	560	561	20384	0.666	0.844	-0.037	0.047	0.714	0.822	0.864	-0.01	0.006	0.423	0.58	0.84	-0.077	0.183	1
561	1	26174704	1	26174704	561	562	19706	0.844	0.692	0.096	0.327	0.887	0.864	0.682	0.084	0.278	0.908	0.84	0.76	0.128	0.672	1
562	1	26194410	1	26194410	562	563	37433	0.692	0.85	0.094	0.321	0.9	0.682	0.881	0.082	0.297	1	0.76	0.8	0.129	0.572	0.85
563	1	26231843	1	26231843	563	564	27622	0.85	0.751	-0.033	0.047	0.894	0.881	0.636	-0.053	0.116	1	0.8	0.78	-0.071	0.183	1
564	1	26259465	1	26259465	564	565	24307	0.751	0.621	-0.085	0.162	0.895	0.636	0.771	-0.096	0.223	1	0.78	0.54	0.102	0.242	0.856
565	1	26283772	1	26283772	565	566	70209	0.621	0.502	0.178	0.539	0.935	0.771	0.648	0.158	0.622	1	0.54	0.54	0.247	0.986	0.993
566	1	26353981	1	26353981	566	567	29903	0.502	0.741	-0.106	0.235	0.823	0.648	0.729	-0.098	0.215	1	0.54	0.78	0.102	0.242	0.856
567	1	26383884	1	26383884	567	568	24623	0.741	0.717	0.063	0.103	0.341	0.729	0.636	0.108	0.256	0.629	0.78	0.76	-0.006	0.001	0.11
568	1	26408507	1	26408507	568	569	34053	0.717	0.646	-0.098	0.205	0.976	0.636	0.686	-0.124	0.307	1	0.76	0.58	-0.022	0.011	0.223
569	1	26442560	1	26442560	569	570	30254	0.646	0.719	0.132	0.378	0.728	0.686	0.869	0.066	0.18	0.737	0.58	0.64	0.123	0.267	0.587
570	1	26472814	1	26472814	570	571	39340	0.719	0.502	-0.086	0.147	0.617	0.869	0.551	-0.038	0.051	0.641	0.64	0.56	-0.101	0.179	0.637
571	1	26512154	1	26512154	571	572	40310	0.502	0.53	0.115	0.212	0.487	0.551	0.542	-0.03	0.015	0.146	0.56	0.64	0.149	0.392	0.74
572	1	26552464	1	26552464	572	573	34372	0.53	0.634	-0.095	0.157	0.554	0.542	0.856	0.029	0.028	0.376	0.64	0.64	-0.103	0.201	0.797
573	1	26586836	1	26586836	573	574	22350	0.634	0.522	-0.117	0.236	0.669	0.856	0.517	0.039	0.05	0.525	0.64	0.62	-0.118	0.258	0.865
574	1	26609186	1	26609186	574	575	21778	0.522	0.735	-0.014	0.004	0.112	0.517	0.72	0.086	0.149	0.598	0.62	0.7	-0.008	0.001	0.073
575	1	26630964	1	26630964	575	576	32221	0.735	0.512	-0.027	0.015	0.212	0.72	0.674	0.081	0.148	0.429	0.7	0.58	-0.096	0.18	0.761
576	1	26663185	1	26663185	576	577	31583	0.512	0.883	0.025	0.024	0.412	0.674	0.695	-0.013	0.003	0.128	0.58	0.84	-0.036	0.039	0.533
577	1	26694768	1	26694768	577	578	33112	0.883	0.553	-0.067	0.176	1	0.695	0.547	-0.172	0.564	1	0.84	0.8	-0.067	0.207	1
578	1	26727880	1	26727880	578	579	34306	0.553	0.903	-0.011	0.006	0.265	0.547	0.864	-0.017	0.01	0.279	0.8	0.9	0.083	0.482	1
579	1	26762186	1	26762186	579	580	30365	0.903	0.648	0.011	0.006	0.175	0.864	0.72	0	0	0.004	0.9	0.74	0.05	0.144	0.676
580	1	26792551	1	26792551	580	581	29458	0.648	0.524	-0.003	0	0.018	0.72	0.627	-0.074	0.115	0.706	0.74	0.54	0.105	0.231	0.748
581	1	26822009	1	26822009	581	582	73526	0.524	0.794	0.012	0.003	0.109	0.627	0.894	-0.011	0.006	0.286	0.54	0.92	-0.014	0.011	0.385
582	1	26895535	1	26895535	582	583	70359	0.794	0.597	0.094	0.223	0.763	0.894	0.627	0.053	0.126	0.795	0.92	0.84	0.015	0.023	0.223
583	1	26965894	1	26965894	583	584	58928	0.597	0.565	0.083	0.115	0.362	0.627	0.542	0.075	0.096	0.369	0.84	0.76	0.066	0.177	0.541
584	1	27024822	1	27024822	584	585	27916	0.565	0.638	-0.145	0.371	0.923	0.542	0.636	-0.17	0.501	1	0.76	0.62	0.123	0.349	0.823
585	1	27052738	1	27052738	585	586	23839	0.638	0.866	-0.046	0.079	0.947	0.636	0.881	-0.049	0.098	1	0.62	0.86	0.118	0.494	1
586	1	27076577	1	27076577	586	587	23981	0.866	0.791	0.1	0.521	0.943	0.881	0.784	0.085	0.408	0.914	0.86	0.86	0.105	0.761	0.872
587	1	27100558	1	27100558	587	588	21585	0.791	0.698	0.123	0.432	0.84	0.784	0.763	0.11	0.396	0.669	0.86	0.76	0.076	0.262	0.713
588	1	27122143	1	27122143	588	589	50167	0.698	0.81	0.038	0.044	0.284	0.763	0.784	0.038	0.046	0.228	0.76	0.84	0.066	0.177	0.541
589	1	27172310	1	27172310	589	590	31504	0.81	0.885	-0.03	0.057	1	0.784	0.941	-0.022	0.049	1	0.84	0.9	-0.033	0.092	1
590	1	27203814	1	27203814	590	591	30483	0.885	0.534	-0.062	0.151	1	0.941	0.538	0.03	0.066	0.946	0.9	0.7	0.042	0.092	0.595
591	1	27234297	1	27234297	591	592	67873	0.534	0.611	-0.174	0.512	0.959	0.538	0.576	0.208	0.712	0.911	0.7	0.8	0.104	0.323	0.744
592	1	27302170	1	27302170	592	593	63307	0.611	0.792	0.044	0.05	0.348	0.576	0.89	0.025	0.027	0.402	0.8	0.9	0.062	0.271	0.781
593	1	27365477	1	27365477	593	594	123244	0.792	0.862	-0.026	0.034	0.902	0.89	0.877	-0.019	0.033	1	0.9	0.84	-0.033	0.092	1
594	1	27488721	1	27488721	594	595	57324	0.862	0.642	-0.022	0.018	0.444	0.877	0.636	-0.052	0.108	1	0.84	0.82	-0.018	0.017	0.637
595	1	27546045	1	27546045	595	596	51749	0.642	0.806	0.057	0.092	0.461	0.636	0.771	0.084	0.172	0.577	0.82	0.92	0.053	0.262	0.813
596	1	27597794	1	27597794	596	597	33043	0.806	0.812	0.066	0.182	0.435	0.771	0.856	0.049	0.11	0.44	0.92	0.94	0.011	0.028	0.196
597	1	27630837	1	27630837	597	598	33975	0.812	0.747	0.139	0.668	0.989	0.856	0.788	0.114	0.627	1	0.94	0.86	0.045	0.298	0.872
598	1	27664812	1	27664812	598	599	24024	0.747	0.563	0.139	0.417	0.977	0.788	0.564	0.121	0.358	1	0.86	0.68	0.073	0.205	0.77
599	1	27688836	1	27688836	599	600	24068	0.563	0.567	0.114	0.217	0.47	0.564	0.657	0.138	0.344	0.714	0.68	0.8	0.075	0.162	0.551
600	1	27712904	1	27712904	600	601	129841	0.567	0.664	0.091	0.151	0.477	0.657	0.661	0.09	0.161	0.405	0.8	0.86	0.087	0.397	0.781
601	1	27842745	1	27842745	601	602	27066	0.664	0.917	0.061	0.22	1	0.661	0.932	0.039	0.108	0.873	0.86	0.94	0.045	0.298	0.872
602	1	27869811	1	27869811	602	603	30939	0.917	0.585	-0.008	0.003	0.222	0.932	0.75	-0.017	0.025	1	0.94	0.84	-0.02	0.053	1
603	1	27900750	1	27900750	603	604	40726	0.585	0.551	0.116	0.225	0.508	0.75	0.636	0.038	0.034	0.242	0.84	0.68	-0.003	0	0.049
604	1	27941476	1	27941476	604	605	30593	0.551	0.54	0.264	1	1	0.636	0.636	0.168	0.526	0.726	0.68	0.68	0.203	0.873	0.934
605	1	27972069	1	27972069	605	606	81937	0.54	0.567	-0.017	0.005	0.086	0.636	0.682	-0.041	0.034	0.357	0.68	0.68	0.078	0.13	0.36
606	1	28054006	1	28054006	606	607	111747	0.567	0.561	-0.07	0.081	0.367	0.682	0.585	0.042	0.033	0.223	0.68	0.68	0.037	0.028	0.169
607	1	28165753	1	28165753	607	608	33423	0.561	0.595	0.217	0.79	0.952	0.585	0.53	-0.167	0.464	0.857	0.68	0.68	0.162	0.552	0.743
608	1	28199176	1	28199176	608	609	55574	0.595	0.543	0.166	0.463	0.755	0.53	0.572	-0.124	0.252	0.616	0.68	0.62	0.122	0.289	0.613
609	1	28254750	1	28254750	609	610	139877	0.543	0.915	-0.026	0.036	0.678	0.572	0.911	0.017	0.015	0.338	0.62	0.88	0.051	0.104	0.683
610	1	28394627	1	28394627	610	611	27252	0.915	0.698	-0.022	0.029	0.85	0.911	0.657	-0.036	0.071	1	0.88	0.74	-0.044	0.096	1
611	1	28421879	1	28421879	611	612	55463	0.698	0.917	-0.021	0.027	0.822	0.657	0.919	-0.03	0.054	1	0.74	0.9	-0.033	0.064	1
612	1	28477342	1	28477342	612	613	24953	0.917	0.569	0.041	0.091	0.874	0.919	0.504	0.043	0.102	1	0.9	0.62	-0.017	0.013	0.439
613	1	28502295	1	28502295	613	614	35958	0.569	0.628	0.21	0.773	0.995	0.504	0.538	0.23	0.855	0.989	0.62	0.52	0.203	0.703	1
614	1	28538253	1	28538253	614	615	67213	0.628	0.751	-0.035	0.028	0.378	0.538	0.877	0.018	0.012	0.272	0.52	0.92	0.066	0.236	1
615	1	28605466	1	28605466	615	616	27761	0.751	0.704	0.048	0.06	0.275	0.877	0.665	-0.015	0.009	0.355	0.92	0.54	0.027	0.041	0.637
616	1	28633227	1	28633227	616	617	24718	0.704	0.842	0.096	0.335	0.866	0.665	0.852	0.079	0.224	0.804	0.54	0.92	0.027	0.041	0.637
617	1	28657945	1	28657945	617	618	33636	0.842	0.658	0.056	0.105	0.54	0.852	0.627	0.034	0.039	0.363	0.92	0.8	0.05	0.212	0.781
618	1	28691581	1	28691581	618	619	29083	0.658	0.804	-0.071	0.142	1	0.627	0.758	-0.079	0.146	0.878	0.8	0.78	-0.008	0.003	0.189
619	1	28720664	1	28720664	619	620	76407	0.804	0.579	0.089	0.205	0.782	0.758	0.538	-0.05	0.054	0.446	0.78	0.54	0.143	0.482	1
620	1	28797071	1	28797071	620	621	31559	0.579	0.512	-0.059	0.058	0.289	0.538	0.627	0.08	0.11	0.399	0.54	0.54	0.101	0.165	0.406
621	1	28828630	1	28828630	621	622	26673	0.512	0.662	-0.171	0.52	1	0.627	0.627	-0.169	0.524	1	0.54	0.52	-0.231	0.859	1
622	1	28855303	1	28855303	622	623	23247	0.662	0.664	-0.125	0.312	1	0.627	0.767	-0.115	0.319	1	0.52	0.82	-0.076	0.156	0.878
623	1	28878550	1	28878550	623	624	53766	0.664	0.5	-0.135	0.326	0.803	0.767	0.576	0.147	0.495	1	0.82	0.82	0.162	1	1
624	1	28932316	1	28932316	624	625	66711	0.5	0.747	0.119	0.3	0.941	0.576	0.674	-0.125	0.291	0.904	0.82	0.58	-0.116	0.373	1
625	1	28999027	1	28999027	625	626	29068	0.747	0.569	0.037	0.03	0.258	0.674	0.504	0.011	0.002	0.069	0.58	0.64	0.102	0.184	0.487
626	1	29028095	1	29028095	626	627	54137	0.569	0.518	0.152	0.379	0.683	0.504	0.631	-0.121	0.251	0.661	0.64	0.6	0.138	0.342	0.637
627	1	29082232	1	29082232	627	628	61800	0.518	0.767	-0.077	0.133	0.685	0.631	0.814	0.075	0.16	0.637	0.6	0.62	-0.004	0	0.027
628	1	29144032	1	29144032	628	629	26837	0.767	0.834	-0.028	0.032	0.727	0.814	0.856	-0.029	0.044	1	0.62	0.84	-0.043	0.059	0.713
629	1	29170869	1	29170869	629	630	49468	0.834	0.577	0.046	0.061	0.475	0.856	0.623	0.07	0.169	0.779	0.84	0.54	0.076	0.172	0.878
630	1	29220337	1	29220337	630	631	23062	0.577	0.587	0.254	1	1	0.623	0.623	0.247	1	1	0.54	0.54	0.247	0.986	0.993
631	1	29243399	1	29243399	631	632	51088	0.587	0.731	-0.028	0.017	0.256	0.623	0.691	-0.06	0.072	0.515	0.54	0.78	-0.086	0.173	0.848
632	1	29294487	1	29294487	632	633	60640	0.731	0.824	0.129	0.587	1	0.691	0.839	0.126	0.55	1	0.78	0.88	0.049	0.133	0.525
633	1	29355127	1	29355127	633	634	52374	0.824	0.542	0.042	0.05	0.446	0.839	0.504	-0.024	0.017	0.304	0.88	0.66	0.019	0.016	0.242
634	1	29407501	1	29407501	634	635	21634	0.542	0.66	0.167	0.502	0.908	0.504	0.589	-0.206	0.7	1	0.66	0.72	0.177	0.69	0.956
635	1	29429135	1	29429135	635	636	21931	0.66	0.682	0.142	0.414	0.676	0.589	0.682	0.1	0.19	0.533	0.72	0.7	0.075	0.133	0.383
636	1	29451066	1	29451066	636	637	60339	0.682	0.613	0.122	0.287	0.624	0.682	0.564	0.092	0.159	0.514	0.7	0.74	0.046	0.052	0.252
637	1	29511405	1	29511405	637	638	82463	0.613	0.644	-0.049	0.043	0.352	0.564	0.754	-0.071	0.111	0.662	0.74	0.68	-0.069	0.114	0.831
638	1	29593868	1	29593868	638	639	25031	0.644	0.644	0.238	1	1	0.754	0.737	0.182	0.92	1	0.68	0.66	0.19	0.739	0.9
639	1	29618899	1	29618899	639	640	24464	0.644	0.549	-0.114	0.227	0.708	0.737	0.589	0.137	0.4	0.885	0.66	0.68	-0.102	0.212	0.934
640	1	29643363	1	29643363	640	641	32794	0.549	0.538	-0.198	0.638	0.951	0.589	0.644	0.222	0.888	1	0.68	0.6	0.212	0.865	1
641	1	29676157	1	29676157	641	642	60488	0.538	0.83	-0.055	0.085	0.695	0.644	0.771	-0.062	0.094	0.758	0.6	0.8	0.146	0.554	1
642	1	29736645	1	29736645	642	643	27052	0.83	0.611	-0.059	0.105	0.898	0.771	0.623	-0.097	0.228	1	0.8	0.66	-0.079	0.175	1
643	1	29763697	1	29763697	643	644	56582	0.611	0.682	-0.13	0.326	1	0.623	0.725	-0.115	0.285	1	0.66	0.76	-0.108	0.282	1
644	1	29820279	1	29820279	644	645	26889	0.682	0.508	0.14	0.361	0.866	0.725	0.555	0.099	0.199	0.647	0.76	0.58	0.144	0.468	1
645	1	29847168	1	29847168	645	646	58096	0.508	0.617	0.133	0.3	0.683	0.555	0.661	0.132	0.313	0.7	0.58	0.68	0.157	0.468	0.849
646	1	29905264	1	29905264	646	647	31635	0.617	0.862	-0.047	0.078	0.886	0.661	0.864	-0.05	0.095	1	0.68	0.86	-0.072	0.201	1
647	1	29936899	1	29936899	647	648	32469	0.862	0.615	0.075	0.202	0.888	0.864	0.572	0.067	0.155	0.86	0.86	0.58	0.086	0.251	1
648	1	29969368	1	29969368	648	649	32094	0.615	0.532	0.082	0.114	0.4	0.572	0.53	-0.06	0.059	0.297	0.58	0.6	-0.037	0.024	0.223
649	1	30001462	1	30001462	649	650	104824	0.532	0.532	-0.161	0.417	0.733	0.53	0.513	0.213	0.728	0.883	0.6	0.66	0.217	0.872	1
650	1	30106286	1	30106286	650	651	64051	0.532	0.759	-0.024	0.013	0.216	0.513	0.843	0.008	0.002	0.103	0.66	0.74	-0.038	0.034	0.434
651	1	30170337	1	30170337	651	652	72573	0.759	0.615	0.063	0.093	0.428	0.843	0.644	0.024	0.019	0.24	0.74	0.56	-0.009	0.002	0.08
652	1	30242910	1	30242910	652	653	87558	0.615	0.646	0.195	0.699	0.895	0.644	0.589	0.192	0.665	0.916	0.56	0.64	0.212	0.789	1
653	1	30330468	1	30330468	653	654	27510	0.646	0.737	0.166	0.626	0.98	0.589	0.674	0.165	0.514	0.861	0.64	0.52	-0.256	1	1
654	1	30357978	1	30357978	654	655	29771	0.737	0.883	-0.024	0.028	0.778	0.674	0.915	-0.043	0.108	1	0.52	0.84	-0.098	0.283	1
655	1	30387749	1	30387749	655	656	145696	0.883	0.739	0.04	0.081	0.465	0.915	0.712	0.062	0.241	1	0.84	0.62	0.103	0.332	1
656	1	30533445	1	30533445	656	657	33714	0.739	0.698	0.08	0.156	0.438	0.712	0.695	0.062	0.088	0.31	0.62	0.58	-0.041	0.029	0.256
657	1	30567159	1	30567159	657	658	25616	0.698	0.83	0.133	0.594	1	0.695	0.835	0.108	0.397	0.938	0.58	0.66	0.078	0.11	0.393
658	1	30592775	1	30592775	658	659	24232	0.83	0.585	0.112	0.368	1	0.835	0.606	0.104	0.326	1	0.66	0.68	-0.102	0.212	0.934
659	1	30617007	1	30617007	659	660	52903	0.585	0.729	0.001	0	0.004	0.606	0.809	0.049	0.066	0.427	0.68	0.82	-0.057	0.103	0.998
660	1	30669910	1	30669910	660	661	52968	0.729	0.729	0.18	0.833	0.913	0.809	0.805	0.143	0.844	0.931	0.82	0.82	0.162	1	1
661	1	30722878	1	30722878	661	662	76305	0.729	0.542	-0.112	0.258	0.905	0.805	0.504	-0.088	0.198	0.911	0.82	0.62	-0.059	0.101	0.865
662	1	30799183	1	30799183	662	663	63463	0.542	0.54	-0.19	0.584	0.899	0.504	0.5	0.167	0.444	0.672	0.62	0.62	0.137	0.336	0.58
663	1	30862646	1	30862646	663	664	27549	0.54	0.601	0.085	0.122	0.396	0.5	0.674	-0.064	0.075	0.393	0.62	0.64	-0.056	0.057	0.408
664	1	30890195	1	30890195	664	665	119164	0.601	0.796	-0.068	0.119	0.836	0.674	0.699	-0.057	0.07	0.58	0.64	0.76	-0.138	0.455	1
665	1	31009359	1	31009359	665	666	60114	0.796	0.917	0.022	0.038	0.327	0.699	0.864	0.016	0.01	0.169	0.76	0.92	0.022	0.038	0.37
666	1	31069473	1	31069473	666	667	63946	0.917	0.755	0.062	0.276	0.995	0.864	0.771	0.087	0.366	0.832	0.92	0.7	0.033	0.072	0.595
667	1	31133419	1	31133419	667	668	77870	0.755	0.83	-0.046	0.081	1	0.771	0.886	-0.014	0.012	0.548	0.7	0.9	0	0	0
668	1	31211289	1	31211289	668	669	92948	0.83	0.751	0.135	0.693	1	0.886	0.763	0.078	0.329	0.891	0.9	0.86	0.075	0.519	0.872
669	1	31304237	1	31304237	669	670	63161	0.751	0.502	0.132	0.372	1	0.763	0.559	-0.083	0.153	0.791	0.86	0.52	-0.036	0.043	0.533
670	1	31367398	1	31367398	670	671	57807	0.502	0.883	0.068	0.179	1	0.559	0.898	-0.043	0.084	0.968	0.52	0.9	-0.038	0.063	0.781
671	1	31425205	1	31425205	671	672	26875	0.883	0.828	0.081	0.445	0.837	0.898	0.797	0.082	0.457	1	0.9	0.84	0.071	0.415	0.843
672	1	31452080	1	31452080	672	673	45036	0.828	0.83	-0.025	0.031	0.854	0.797	0.788	-0.04	0.059	0.926	0.84	0.68	-0.044	0.067	0.863
673	1	31497116	1	31497116	673	674	33330	0.83	0.504	-0.007	0.001	0.078	0.788	0.521	0.069	0.114	0.624	0.68	0.62	0.038	0.029	0.193
674	1	31530446	1	31530446	674	675	88681	0.504	0.704	-0.021	0.009	0.146	0.521	0.75	-0.092	0.18	0.768	0.62	0.62	-0.03	0.016	0.208
675	1	31619127	1	31619127	675	676	41696	0.704	0.51	-0.157	0.472	1	0.75	0.627	-0.111	0.282	1	0.62	0.72	-0.117	0.291	1
676	1	31660823	1	31660823	676	677	38682	0.51	0.785	-0.129	0.392	1	0.627	0.627	-0.144	0.378	1	0.72	0.66	-0.094	0.196	0.989
677	1	31699505	1	31699505	677	678	8108	0.785	0.51	-0.129	0.392	1	0.627	0.627	-0.144	0.378	1	0.66	0.72	-0.094	0.196	0.989
678	1	31707613	1	31707613	678	679	44443	0.51	0.698	-0.038	0.027	0.254	0.627	0.843	-0.011	0.004	0.19	0.72	0.62	0.07	0.103	0.403
679	1	31752056	1	31752056	679	680	42885	0.698	0.791	0.041	0.049	0.284	0.843	0.89	0.051	0.198	0.545	0.62	0.86	0.139	0.683	1
680	1	31794941	1	31794941	680	681	32655	0.791	0.593	0.114	0.328	0.922	0.89	0.708	0.08	0.318	1	0.86	0.62	0.139	0.683	1
681	1	31827596	1	31827596	681	682	59905	0.593	0.623	-0.148	0.385	0.962	0.708	0.61	-0.123	0.308	1	0.62	0.68	-0.17	0.564	1
682	1	31887501	1	31887501	682	683	53985	0.623	0.706	-0.124	0.315	1	0.61	0.657	-0.125	0.289	0.931	0.68	0.72	-0.062	0.087	0.688
683	1	31941486	1	31941486	683	684	41163	0.706	0.599	0.189	0.719	1	0.657	0.606	0.197	0.723	0.949	0.72	0.52	0.095	0.179	0.652
684	1	31982649	1	31982649	684	685	55147	0.599	0.717	0.187	0.718	1	0.606	0.682	0.2	0.776	1	0.52	0.72	0.095	0.179	0.652
685	1	32037796	1	32037796	685	686	121868	0.717	0.654	0.133	0.386	0.72	0.682	0.61	0.152	0.447	0.783	0.72	0.56	0.077	0.118	0.489
686	1	32159664	1	32159664	686	687	122872	0.654	0.86	-0.032	0.037	0.659	0.61	0.919	0.039	0.088	0.799	0.56	0.9	-0.05	0.113	1
687	1	32282536	1	32282536	687	688	1949	0.86	0.532	0.074	0.184	0.997	0.919	0.576	0.042	0.099	0.912	0.9	0.52	0.046	0.094	0.881
688	1	32284485	1	32284485	688	689	61624	0.532	0.561	-0.165	0.442	0.801	0.576	0.525	-0.128	0.268	0.636	0.52	0.6	-0.15	0.376	0.781
689	1	32346109	1	32346109	689	690	60046	0.561	0.587	0.059	0.058	0.253	0.525	0.517	0.085	0.115	0.345	0.6	0.8	0.042	0.045	0.347
690	1	32406155	1	32406155	690	691	99039	0.587	0.545	-0.19	0.604	1	0.517	0.606	-0.149	0.372	0.782	0.8	0.56	0.15	0.571	1
691	1	32505194	1	32505194	691	692	26954	0.545	0.512	-0.257	1	1	0.606	0.564	0.226	0.868	1	0.56	0.56	0.263	1	1
692	1	32532148	1	32532148	692	693	30127	0.512	0.51	-0.262	1	1	0.564	0.653	0.173	0.535	0.882	0.56	0.52	-0.253	1	1
693	1	32562275	1	32562275	693	694	34846	0.51	0.702	-0.087	0.146	0.597	0.653	0.597	0.085	0.134	0.411	0.52	0.68	-0.091	0.152	0.591
694	1	32597121	1	32597121	694	695	68535	0.702	0.824	-0.032	0.034	0.609	0.597	0.881	0.049	0.095	0.691	0.68	0.82	-0.037	0.042	0.637
695	1	32665656	1	32665656	695	696	122874	0.824	0.615	0.102	0.303	0.943	0.881	0.593	0.065	0.168	0.924	0.82	0.64	0.053	0.081	0.456
696	1	32788530	1	32788530	696	697	128521	0.615	0.609	0.104	0.192	0.443	0.593	0.648	0.169	0.517	0.809	0.64	0.72	0.082	0.144	0.456
697	1	32917051	1	32917051	697	698	34977	0.609	0.547	-0.098	0.162	0.551	0.648	0.551	-0.156	0.433	0.989	0.72	0.6	0.1	0.207	0.595
698	1	32952028	1	32952028	698	699	61198	0.547	0.885	-0.059	0.136	1	0.551	0.919	-0.022	0.026	0.599	0.6	0.88	0.087	0.302	1
699	1	33013226	1	33013226	699	700	21947	0.885	0.563	-0.039	0.061	0.779	0.919	0.542	-0.023	0.029	0.625	0.88	0.58	-0.042	0.07	0.843
700	1	33035173	1	33035173	700	701	58707	0.563	0.542	0.062	0.063	0.263	0.542	0.534	0.078	0.099	0.32	0.58	0.52	0.018	0.005	0.08
701	1	33093880	1	33093880	701	702	68081	0.542	0.542	-0.17	0.47	0.809	0.534	0.547	-0.264	1	1	0.52	0.6	-0.129	0.279	0.673
702	1	33161961	1	33161961	702	703	34483	0.542	0.743	-0.119	0.301	1	0.547	0.788	-0.117	0.33	1	0.6	0.68	-0.079	0.12	0.618
703	1	33196444	1	33196444	703	704	107168	0.743	0.652	-0.021	0.01	0.232	0.788	0.699	0.034	0.033	0.228	0.68	0.68	-0.088	0.165	0.863
704	1	33303612	1	33303612	704	705	94427	0.652	0.51	0.11	0.214	0.621	0.699	0.538	0.16	0.489	0.988	0.68	0.56	-0.189	0.667	1
705	1	33398039	1	33398039	705	706	132967	0.51	0.708	0.036	0.024	0.238	0.538	0.657	-0.025	0.011	0.157	0.56	0.52	0.081	0.106	0.353
706	1	33531006	1	33531006	706	707	24803	0.708	0.708	0.195	0.891	0.944	0.657	0.653	0.195	0.747	0.872	0.52	0.52	0.312	1	1
707	1	33555809	1	33555809	707	708	22064	0.708	0.518	0.02	0.008	0.134	0.653	0.585	-0.005	0	0.033	0.52	0.52	0.103	0.171	0.414
708	1	33577873	1	33577873	708	709	63838	0.518	0.82	-0.033	0.03	0.384	0.585	0.784	-0.04	0.039	0.446	0.52	0.8	0.133	0.445	1
709	1	33641711	1	33641711	709	710	24998	0.82	0.765	0.147	0.817	1	0.784	0.771	0.174	1	1	0.8	0.8	0.167	1	1
710	1	33666709	1	33666709	710	711	22194	0.765	0.852	-0.048	0.102	1	0.771	0.75	-0.068	0.141	1	0.8	0.9	0.021	0.03	0.26
711	1	33688903	1	33688903	711	712	21939	0.852	0.765	-0.048	0.102	1	0.75	0.758	-0.071	0.145	1	0.9	0.8	0.021	0.03	0.26
712	1	33710842	1	33710842	712	713	133964	0.765	0.601	0.022	0.011	0.154	0.758	0.653	0.117	0.33	0.743	0.8	0.78	-0.092	0.306	1
713	1	33844806	1	33844806	713	714	30082	0.601	0.664	0.012	0.003	0.062	0.653	0.742	-0.027	0.017	0.304	0.78	0.54	-0.044	0.046	0.436
714	1	33874888	1	33874888	714	715	26708	0.664	0.719	-0.09	0.18	0.956	0.742	0.64	-0.081	0.148	0.869	0.54	0.78	-0.107	0.267	1
715	1	33901596	1	33901596	715	716	32969	0.719	0.658	-0.091	0.184	0.953	0.64	0.784	-0.054	0.076	0.699	0.78	0.54	-0.107	0.267	1
716	1	33934565	1	33934565	716	717	28999	0.658	0.658	0.247	1	1	0.784	0.775	0.146	0.72	0.869	0.54	0.54	0.247	0.986	0.993
717	1	33963564	1	33963564	717	718	35314	0.658	0.504	-0.192	0.654	1	0.775	0.695	0.122	0.406	0.785	0.54	0.54	-0.212	0.726	1
718	1	33998878	1	33998878	718	719	43481	0.504	0.565	-0.161	0.423	0.748	0.695	0.661	0.108	0.244	0.534	0.54	0.68	0.11	0.224	0.637
719	1	34042359	1	34042359	719	720	37852	0.565	0.502	-0.02	0.007	0.093	0.661	0.521	-0.033	0.019	0.2	0.68	0.74	0.118	0.334	0.669
720	1	34080211	1	34080211	720	721	31277	0.502	0.591	-0.163	0.44	0.8	0.521	0.653	-0.173	0.53	1	0.74	0.68	-0.027	0.018	0.331
721	1	34111488	1	34111488	721	722	20767	0.591	0.545	-0.143	0.342	0.77	0.653	0.525	0.15	0.4	0.823	0.68	0.64	0.198	0.778	0.964
722	1	34132255	1	34132255	722	723	20205	0.545	0.591	0.232	0.896	1	0.525	0.517	0.234	0.881	0.955	0.64	0.62	0.257	1	1
723	1	34152460	1	34152460	723	724	83880	0.591	0.725	-0.105	0.227	0.931	0.517	0.826	0.096	0.255	1	0.62	0.88	0.072	0.206	0.963
724	1	34236340	1	34236340	724	725	95806	0.725	0.514	-0.042	0.035	0.314	0.826	0.572	0.042	0.051	0.426	0.88	0.66	0.019	0.016	0.242
725	1	34332146	1	34332146	725	726	42193	0.514	0.767	0.106	0.25	0.882	0.572	0.712	-0.078	0.121	0.631	0.66	0.88	-0.002	0	0.041
726	1	34374339	1	34374339	726	727	68971	0.767	0.54	-0.029	0.019	0.271	0.712	0.619	-0.072	0.107	0.656	0.88	0.52	-0.016	0.01	0.275
727	1	34443310	1	34443310	727	728	41425	0.54	0.595	0.217	0.784	0.991	0.619	0.636	0.233	0.989	1	0.52	0.68	0.18	0.597	1
728	1	34484735	1	34484735	728	729	36890	0.595	0.674	0.009	0.001	0.044	0.636	0.852	0.011	0.004	0.113	0.68	0.74	0.098	0.227	0.551
729	1	34521625	1	34521625	729	730	33208	0.674	0.7	-0.028	0.017	0.286	0.852	0.644	-0.034	0.04	0.641	0.74	0.56	-0.051	0.055	0.444
730	1	34554833	1	34554833	730	731	43643	0.7	0.7	-0.022	0.011	0.249	0.644	0.78	-0.034	0.03	0.437	0.56	0.8	-0.058	0.086	0.663
731	1	34598476	1	34598476	731	732	32595	0.7	0.688	0.072	0.114	0.346	0.78	0.648	0.036	0.033	0.252	0.8	0.58	0.096	0.236	0.826
732	1	34631071	1	34631071	732	733	111869	0.688	0.741	0.066	0.105	0.37	0.648	0.831	0.025	0.02	0.228	0.58	0.84	0.068	0.143	0.736
733	1	34742940	1	34742940	733	734	156323	0.741	0.595	0.097	0.203	0.629	0.831	0.754	0.061	0.144	0.479	0.84	0.76	0.107	0.471	0.884
734	1	34899263	1	34899263	734	735	33012	0.595	0.652	0.098	0.176	0.474	0.754	0.665	0.086	0.18	0.527	0.76	0.78	0.161	0.826	0.962
735	1	34932275	1	34932275	735	736	39101	0.652	0.848	0.027	0.024	0.269	0.665	0.691	0.129	0.348	0.626	0.78	0.82	0.001	0	0.006
736	1	34971376	1	34971376	736	737	31180	0.848	0.846	0.124	0.907	0.96	0.691	0.699	0.21	0.979	1	0.82	0.82	0.162	1	1
737	1	35002556	1	35002556	737	738	25193	0.846	0.664	0.102	0.36	1	0.699	0.568	0.178	0.613	1	0.82	0.72	0.124	0.518	0.958
738	1	35027749	1	35027749	738	739	27591	0.664	0.597	-0.018	0.006	0.133	0.568	0.508	0.02	0.007	0.092	0.72	0.62	0.091	0.174	0.523
739	1	35055340	1	35055340	739	740	26689	0.597	0.634	0.091	0.148	0.417	0.508	0.576	0.101	0.168	0.47	0.62	0.66	0.168	0.536	0.799
740	1	35082029	1	35082029	740	741	23655	0.634	0.696	-0.085	0.146	0.76	0.576	0.733	-0.053	0.059	0.468	0.66	0.52	0.243	1	1
741	1	35105684	1	35105684	741	742	107197	0.696	0.798	-0.068	0.134	1	0.733	0.742	-0.045	0.054	0.655	0.52	0.84	0.132	0.517	1
742	1	35212881	1	35212881	742	743	54945	0.798	0.65	-0.021	0.012	0.292	0.742	0.644	0.028	0.018	0.169	0.84	0.52	-0.118	0.417	1
743	1	35267826	1	35267826	743	744	36408	0.65	0.628	0.1	0.189	0.456	0.644	0.636	0.085	0.135	0.374	0.52	0.5	-0.167	0.445	0.694
744	1	35304234	1	35304234	744	745	33271	0.628	0.919	0.037	0.078	0.722	0.636	0.856	0.104	0.375	1	0.5	0.92	-0.042	0.094	1
745	1	35337505	1	35337505	745	746	42302	0.919	0.68	0.029	0.053	0.531	0.856	0.708	0.043	0.073	0.424	0.92	0.88	0.063	0.516	0.9
746	1	35379807	1	35379807	746	747	27792	0.68	0.615	-0.035	0.024	0.287	0.708	0.525	-0.062	0.074	0.446	0.88	0.8	-0.029	0.05	1
747	1	35407599	1	35407599	747	748	40668	0.615	0.8	-0.006	0.001	0.073	0.525	0.746	-0.025	0.014	0.211	0.8	0.82	-0.033	0.047	0.926
748	1	35448267	1	35448267	748	749	29997	0.8	0.567	0.108	0.299	0.956	0.746	0.576	-0.093	0.188	0.867	0.82	0.5	0.063	0.106	0.694
749	1	35478264	1	35478264	749	750	35108	0.567	0.753	0.033	0.024	0.238	0.576	0.703	-0.036	0.025	0.283	0.5	0.66	0.021	0.008	0.123
750	1	35513372	1	35513372	750	751	37647	0.753	0.549	-0.009	0.002	0.083	0.703	0.648	0.02	0.009	0.106	0.66	0.66	-0.012	0.003	0.101
751	1	35551019	1	35551019	751	752	1604	0.549	0.526	-0.201	0.654	0.94	0.648	0.53	0.218	0.834	1	0.66	0.5	0.187	0.627	1
752	1	35552623	1	35552623	752	753	24221	0.526	0.889	0.018	0.013	0.303	0.53	0.919	-0.038	0.078	1	0.5	0.92	-0.042	0.094	1
753	1	35576844	1	35576844	753	754	25917	0.889	0.551	0.069	0.195	1	0.919	0.623	0.063	0.226	1	0.92	0.64	0.065	0.249	1
754	1	35602761	1	35602761	754	755	24009	0.551	0.885	-0.028	0.031	0.542	0.623	0.898	-0.03	0.043	0.791	0.64	0.74	-0.07	0.111	0.748
755	1	35626770	1	35626770	755	756	23076	0.885	0.579	-0.039	0.063	0.815	0.898	0.623	-0.039	0.071	1	0.74	0.74	-0.037	0.036	0.542
756	1	35649846	1	35649846	756	757	37755	0.579	0.51	0.125	0.258	0.584	0.623	0.538	0.144	0.357	0.712	0.74	0.72	0.057	0.083	0.303
757	1	35687601	1	35687601	757	758	23555	0.51	0.67	0.181	0.594	1	0.538	0.686	0.178	0.592	1	0.72	0.9	0.067	0.245	0.926
758	1	35711156	1	35711156	758	759	24970	0.67	0.67	0.224	1	1	0.686	0.686	0.255	1	1	0.9	0.9	0.083	0.857	0.926
759	1	35736126	1	35736126	759	760	27568	0.67	0.68	-0.075	0.118	0.712	0.686	0.826	-0.071	0.165	1	0.9	0.52	0.004	0.001	0.08
760	1	35763694	1	35763694	760	761	20979	0.68	0.674	-0.075	0.117	0.716	0.826	0.686	-0.084	0.23	1	0.52	0.78	-0.012	0.003	0.11
761	1	35784673	1	35784673	761	762	19620	0.674	0.543	0.134	0.327	0.754	0.686	0.551	-0.113	0.24	0.803	0.78	0.68	-0.001	0	0.012
762	1	35804293	1	35804293	762	763	17699	0.543	0.838	0.062	0.113	0.701	0.551	0.72	-0.129	0.336	1	0.68	0.8	0.137	0.543	1
763	1	35821992	1	35821992	763	764	13611	0.838	0.506	-0.085	0.215	1	0.72	0.525	0.138	0.381	0.941	0.8	0.56	0.129	0.423	1
764	1	35835603	1	35835603	764	765	60763	0.506	0.5	0.065	0.069	0.265	0.525	0.542	-0.092	0.137	0.423	0.56	0.82	-0.082	0.183	1
765	1	35896366	1	35896366	765	766	26854	0.5	0.502	-0.252	1	1	0.542	0.521	0.246	0.977	1	0.82	0.82	0.12	0.661	0.813
766	1	35923220	1	35923220	766	767	32221	0.502	0.632	-0.187	0.602	1	0.521	0.665	0.198	0.706	1	0.82	0.82	0.12	0.661	0.813
767	1	35955441	1	35955441	767	768	56496	0.632	0.668	-0.126	0.308	1	0.665	0.534	-0.182	0.599	1	0.82	0.52	0.07	0.133	0.748
768	1	36011937	1	36011937	768	769	25635	0.668	0.69	-0.108	0.244	1	0.534	0.847	-0.071	0.156	0.995	0.52	0.74	0.136	0.384	1
769	1	36037572	1	36037572	769	770	47730	0.69	0.577	-0.093	0.165	0.708	0.847	0.5	0.068	0.145	0.896	0.74	0.76	-0.026	0.019	0.414
770	1	36085302	1	36085302	770	771	47695	0.577	0.913	-0.044	0.1	1	0.5	0.911	0.051	0.13	1	0.76	0.82	-0.048	0.087	1
771	1	36132997	1	36132997	771	772	24700	0.913	0.692	0.059	0.207	0.985	0.911	0.636	0.059	0.182	1	0.82	0.74	-0.056	0.11	1
772	1	36157697	1	36157697	772	773	28985	0.692	0.522	-0.116	0.251	0.783	0.636	0.576	0.193	0.657	0.918	0.74	0.68	0.16	0.611	0.905
773	1	36186682	1	36186682	773	774	100239	0.522	0.696	0.109	0.223	0.683	0.576	0.564	-0.168	0.469	0.908	0.68	0.74	0.056	0.074	0.316
774	1	36286921	1	36286921	774	775	44482	0.696	0.662	0.151	0.479	0.748	0.564	0.542	0.187	0.572	0.789	0.74	0.64	0.076	0.13	0.456
775	1	36331403	1	36331403	775	776	33103	0.662	0.581	0.14	0.361	0.715	0.542	0.517	-0.181	0.528	0.819	0.64	0.5	-0.188	0.61	1
776	1	36364506	1	36364506	776	777	33156	0.581	0.773	0.108	0.275	0.821	0.517	0.678	-0.126	0.29	0.808	0.5	0.86	-0.042	0.058	0.595
777	1	36397662	1	36397662	777	778	27297	0.773	0.543	-0.099	0.226	0.956	0.678	0.53	-0.135	0.333	0.889	0.86	0.72	0.064	0.17	0.637
778	1	36424959	1	36424959	778	779	29052	0.543	0.581	0.175	0.51	0.771	0.53	0.564	0.124	0.253	0.538	0.72	0.6	0.058	0.07	0.347
779	1	36454011	1	36454011	779	780	62910	0.581	0.735	0.063	0.084	0.409	0.564	0.682	0.092	0.159	0.514	0.6	0.78	-0.079	0.152	0.9
780	1	36516921	1	36516921	780	781	36584	0.735	0.812	-0.048	0.078	0.97	0.682	0.877	-0.036	0.056	0.923	0.78	0.88	-0.013	0.01	0.505
781	1	36553505	1	36553505	781	782	35853	0.812	0.52	-0.09	0.212	0.996	0.877	0.547	-0.04	0.059	0.713	0.88	0.64	-0.048	0.096	1
782	1	36589358	1	36589358	782	783	5072	0.52	0.684	0.007	0.001	0.04	0.547	0.619	-0.007	0.001	0.04	0.64	0.58	-0.023	0.01	0.154
783	1	36594430	1	36594430	783	784	32387	0.684	0.721	-0.064	0.094	0.724	0.619	0.733	-0.107	0.248	1	0.58	0.86	-0.081	0.223	1
784	1	36626817	1	36626817	784	785	34041	0.721	0.597	-0.101	0.209	0.895	0.733	0.597	-0.114	0.277	1	0.86	0.54	-0.093	0.286	1
785	1	36660858	1	36660858	785	786	114935	0.597	0.708	-0.058	0.068	0.494	0.597	0.712	-0.093	0.175	0.801	0.54	0.8	-0.088	0.193	0.951
786	1	36775793	1	36775793	786	787	25755	0.708	0.816	0.124	0.497	0.955	0.712	0.746	0.177	0.806	0.978	0.8	0.9	0.062	0.271	0.781
787	1	36801548	1	36801548	787	788	40541	0.816	0.581	-0.093	0.237	1	0.746	0.568	-0.119	0.305	1	0.9	0.76	0.075	0.343	0.987
788	1	36842089	1	36842089	788	789	32761	0.581	0.713	0.14	0.393	0.84	0.568	0.686	0.09	0.153	0.505	0.76	0.72	-0.015	0.006	0.223
789	1	36874850	1	36874850	789	790	25397	0.713	0.755	0.089	0.21	0.51	0.686	0.767	0.079	0.163	0.494	0.72	0.82	0.124	0.518	0.958
790	1	36900247	1	36900247	790	791	26067	0.755	0.739	0.145	0.593	0.803	0.767	0.729	0.133	0.502	0.784	0.82	0.74	0.132	0.61	0.988
791	1	36926314	1	36926314	791	792	30437	0.739	0.777	0.117	0.41	0.71	0.729	0.725	0.097	0.24	0.495	0.74	0.82	0.132	0.61	0.988
792	1	36956751	1	36956751	792	793	26922	0.777	0.542	0.082	0.157	0.679	0.725	0.508	0.094	0.179	0.674	0.82	0.74	0.132	0.61	0.988
793	1	36983673	1	36983673	793	794	27150	0.542	0.674	0.14	0.361	0.794	0.508	0.644	0.147	0.378	0.813	0.74	0.8	0.142	0.652	0.957
794	1	37010823	1	37010823	794	795	44610	0.674	0.591	-0.05	0.046	0.372	0.644	0.686	-0.003	0	0.026	0.8	0.6	0.083	0.181	0.694
795	1	37055433	1	37055433	795	796	28864	0.591	0.646	-0.074	0.1	0.514	0.686	0.712	-0.016	0.005	0.172	0.6	0.88	0.067	0.175	0.926
796	1	37084297	1	37084297	796	797	21938	0.646	0.767	-0.092	0.208	1	0.712	0.623	-0.151	0.472	1	0.88	0.78	-0.055	0.167	1
797	1	37106235	1	37106235	797	798	19733	0.767	0.808	0.128	0.596	0.874	0.623	0.729	0.144	0.448	0.853	0.78	0.78	0.212	1	1
798	1	37125968	1	37125968	798	799	32403	0.808	0.686	0.147	0.646	1	0.729	0.648	0.158	0.554	0.899	0.78	0.72	0.205	1	1
799	1	37158371	1	37158371	799	800	30599	0.686	0.52	-0.085	0.134	0.562	0.648	0.538	-0.093	0.151	0.57	0.72	0.7	0.033	0.026	0.17
800	1	37188970	1	37188970	800	801	31010	0.52	0.638	0.076	0.1	0.404	0.538	0.712	0.056	0.062	0.363	0.7	0.58	0.05	0.049	0.287
801	1	37219980	1	37219980	801	802	22821	0.638	0.879	0.081	0.269	1	0.712	0.903	0.063	0.22	0.908	0.58	0.72	0.297	1	1
802	1	37242801	1	37242801	802	803	23023	0.879	0.646	-0.032	0.042	0.752	0.903	0.775	-0.023	0.034	1	0.72	0.68	-0.145	0.479	1
803	1	37265824	1	37265824	803	804	61680	0.646	0.67	-0.022	0.01	0.19	0.775	0.657	-0.019	0.009	0.243	0.68	0.62	-0.108	0.225	0.884
804	1	37327504	1	37327504	804	805	46202	0.67	0.848	-0.033	0.039	0.665	0.657	0.911	-0.04	0.089	1	0.62	0.86	-0.069	0.169	1
805	1	37373706	1	37373706	805	806	22288	0.848	0.684	-0.043	0.066	0.895	0.911	0.627	-0.037	0.072	1	0.86	0.8	-0.058	0.177	1
806	1	37395994	1	37395994	806	807	57330	0.684	0.739	0.059	0.082	0.328	0.627	0.742	0.118	0.308	0.725	0.8	0.86	-0.017	0.014	0.595
807	1	37453324	1	37453324	807	808	33614	0.739	0.66	0.199	0.915	1	0.742	0.674	0.18	0.772	1	0.86	0.66	0.088	0.289	0.956
808	1	37486938	1	37486938	808	809	24345	0.66	0.54	-0.165	0.491	1	0.674	0.559	-0.14	0.364	0.977	0.66	0.62	0.231	1	1
809	1	37511283	1	37511283	809	810	5865	0.54	0.54	0.255	1	1	0.559	0.568	0.24	0.95	0.992	0.62	0.6	0.267	1	1
810	1	37517148	1	37517148	810	811	42065	0.54	0.69	-0.146	0.401	1	0.568	0.653	-0.162	0.471	1	0.6	0.82	0.1	0.282	0.926
811	1	37559213	1	37559213	811	812	99349	0.69	0.86	0.107	0.444	1	0.653	0.907	0.08	0.334	1	0.82	0.88	0.08	0.411	0.813
812	1	37658562	1	37658562	812	813	125835	0.86	0.593	0.074	0.187	0.887	0.907	0.657	0.051	0.136	0.83	0.88	0.82	-0.024	0.037	1
813	1	37784397	1	37784397	813	814	30366	0.593	0.777	-0.06	0.085	0.655	0.657	0.822	-0.038	0.043	0.618	0.82	0.7	-0.008	0.002	0.154
814	1	37814763	1	37814763	814	815	33293	0.777	0.567	-0.004	0	0.037	0.822	0.593	0.025	0.018	0.236	0.7	0.74	-0.058	0.084	0.748
815	1	37848056	1	37848056	815	816	36216	0.567	0.745	0.138	0.406	0.951	0.593	0.801	0.114	0.34	0.968	0.74	0.66	0.128	0.381	0.748
816	1	37884272	1	37884272	816	817	67086	0.745	0.567	-0.095	0.192	0.857	0.801	0.525	-0.088	0.195	0.932	0.66	0.68	-0.123	0.307	1
817	1	37951358	1	37951358	817	818	40538	0.567	0.721	-0.091	0.169	0.758	0.525	0.725	-0.123	0.302	0.938	0.68	0.66	-0.018	0.007	0.169
818	1	37991896	1	37991896	818	819	61298	0.721	0.547	0.108	0.234	0.707	0.725	0.572	-0.08	0.13	0.676	0.66	0.78	0.073	0.14	0.505
819	1	38053194	1	38053194	819	820	24076	0.547	0.563	0.115	0.217	0.481	0.572	0.559	-0.158	0.415	0.839	0.78	0.5	0	0	0
820	1	38077270	1	38077270	820	821	32150	0.563	0.692	-0.018	0.006	0.137	0.559	0.809	-0.028	0.021	0.339	0.5	0.72	-0.062	0.078	0.446
821	1	38109420	1	38109420	821	822	25773	0.692	0.696	-0.063	0.089	0.676	0.809	0.597	-0.065	0.114	0.848	0.72	0.68	0.022	0.011	0.114
822	1	38135193	1	38135193	822	823	25639	0.696	0.595	-0.004	0	0.029	0.597	0.627	-0.051	0.046	0.337	0.68	0.64	0.072	0.105	0.354
823	1	38160832	1	38160832	823	824	42834	0.595	0.634	0.07	0.087	0.32	0.627	0.648	-0.025	0.012	0.192	0.64	0.56	0.191	0.641	0.947
824	1	38203666	1	38203666	824	825	37224	0.634	0.502	-0.112	0.215	0.613	0.648	0.542	0.124	0.272	0.65	0.56	0.62	0.11	0.208	0.517
825	1	38240890	1	38240890	825	826	27525	0.502	0.573	0.212	0.735	0.989	0.542	0.568	-0.241	0.952	1	0.62	0.7	0.221	0.986	1
826	1	38268415	1	38268415	826	827	23998	0.573	0.717	-0.068	0.092	0.561	0.568	0.708	-0.067	0.088	0.529	0.7	0.76	-0.087	0.2	1
827	1	38292413	1	38292413	827	828	58220	0.717	0.68	-0.047	0.05	0.517	0.708	0.657	-0.031	0.021	0.314	0.76	0.68	-0.077	0.148	0.998
828	1	38350633	1	38350633	828	829	27939	0.68	0.648	0.135	0.367	0.65	0.657	0.674	0.21	0.89	0.98	0.68	0.62	0.184	0.662	0.928
829	1	38378572	1	38378572	829	830	154903	0.648	0.508	-0.076	0.101	0.438	0.674	0.597	0.15	0.423	0.767	0.62	0.64	-0.014	0.004	0.104
830	1	38533475	1	38533475	830	831	35886	0.508	0.735	-0.091	0.17	0.699	0.597	0.801	0.12	0.378	1	0.64	0.54	0.259	1	1
831	1	38569361	1	38569361	831	832	30863	0.735	0.852	-0.035	0.05	0.896	0.801	0.788	-0.042	0.067	1	0.54	0.94	0.067	0.325	1
832	1	38600224	1	38600224	832	833	27194	0.852	0.66	-0.038	0.05	0.748	0.788	0.758	-0.052	0.088	1	0.94	0.54	0.047	0.155	1
833	1	38627418	1	38627418	833	834	29068	0.66	0.816	-0.048	0.069	0.769	0.758	0.784	-0.054	0.094	1	0.54	0.94	0.047	0.155	1
834	1	38656486	1	38656486	834	835	25295	0.816	0.779	0.077	0.23	0.538	0.784	0.669	0.125	0.418	0.865	0.94	0.78	0.035	0.127	0.748
835	1	38681781	1	38681781	835	836	24514	0.779	0.575	-0.098	0.226	1	0.669	0.708	-0.105	0.242	1	0.78	0.56	0.173	0.711	1
836	1	38706295	1	38706295	836	837	67122	0.575	0.664	-0.039	0.027	0.271	0.708	0.644	-0.073	0.113	0.703	0.56	0.5	0	0	0
837	1	38773417	1	38773417	837	838	26535	0.664	0.603	-0.113	0.24	0.848	0.644	0.716	-0.127	0.346	1	0.5	0.8	0.146	0.532	1
838	1	38799952	1	38799952	838	839	21562	0.603	0.67	-0.124	0.292	0.949	0.716	0.619	-0.129	0.345	1	0.8	0.72	-0.075	0.174	1
839	1	38821514	1	38821514	839	840	55794	0.67	0.502	-0.015	0.004	0.089	0.619	0.538	-0.116	0.229	0.658	0.72	0.64	-0.085	0.156	0.843
840	1	38877308	1	38877308	840	841	33234	0.502	0.698	0.144	0.394	0.949	0.538	0.61	0.256	1	1	0.64	0.92	-0.039	0.09	1
841	1	38910542	1	38910542	841	842	71578	0.698	0.787	0.069	0.134	0.462	0.61	0.839	0.074	0.172	0.756	0.92	0.94	0.011	0.028	0.196
842	1	38982120	1	38982120	842	843	99952	0.787	0.864	-0.027	0.036	0.917	0.839	0.864	-0.027	0.046	1	0.94	0.62	-0.027	0.054	1
843	1	39082072	1	39082072	843	844	28420	0.864	0.82	0.036	0.075	0.323	0.864	0.826	0.111	0.727	0.987	0.62	0.66	-0.061	0.07	0.471
844	1	39110492	1	39110492	844	845	47027	0.82	0.658	0.059	0.105	0.499	0.826	0.64	0.105	0.33	0.941	0.66	0.76	0.101	0.248	0.637
845	1	39157519	1	39157519	845	846	54131	0.658	0.692	0.104	0.225	0.512	0.64	0.691	0.19	0.732	0.959	0.76	0.86	0.159	1	1
846	1	39211650	1	39211650	846	847	178989	0.692	0.798	0.125	0.457	0.898	0.691	0.712	0.201	0.918	1	0.86	0.88	0.132	1	1
847	1	39390639	1	39390639	847	848	97748	0.798	0.534	0.039	0.039	0.366	0.712	0.513	-0.001	0	0.008	0.88	0.52	-0.078	0.233	1
848	1	39488387	1	39488387	848	849	24443	0.534	0.66	0.166	0.492	0.914	0.513	0.636	-0.174	0.526	0.982	0.52	0.54	0.29	1	1
849	1	39512830	1	39512830	849	850	102598	0.66	0.597	0.177	0.582	0.873	0.636	0.606	0.159	0.457	0.72	0.54	0.5	0.25	1	1
850	1	39615428	1	39615428	850	851	90869	0.597	0.64	0.191	0.658	0.89	0.606	0.725	0.149	0.463	0.89	0.5	0.54	0.25	1	1
851	1	39706297	1	39706297	851	852	34246	0.64	0.753	-0.095	0.211	1	0.725	0.784	-0.056	0.093	0.94	0.54	0.58	-0.236	0.919	1
852	1	39740543	1	39740543	852	853	78147	0.753	0.688	-0.085	0.183	1	0.784	0.64	-0.097	0.242	1	0.58	0.84	-0.057	0.098	0.843
853	1	39818690	1	39818690	853	854	29494	0.688	0.575	-0.137	0.36	1	0.64	0.674	-0.13	0.335	1	0.84	0.68	0.06	0.123	0.551
854	1	39848184	1	39848184	854	855	73289	0.575	0.532	-0.116	0.221	0.582	0.674	0.581	0.096	0.171	0.505	0.68	0.52	-0.049	0.045	0.32
855	1	39921473	1	39921473	855	856	209771	0.532	0.753	0.083	0.149	0.633	0.581	0.703	-0.08	0.126	0.643	0.52	0.78	0.051	0.06	0.444
856	1	40131244	1	40131244	856	857	59786	0.753	0.526	0.005	0	0.037	0.703	0.538	-0.054	0.056	0.395	0.78	0.58	-0.026	0.016	0.28
857	1	40191030	1	40191030	857	858	26037	0.526	0.571	0.048	0.038	0.213	0.538	0.551	0.077	0.097	0.32	0.58	0.68	-0.093	0.161	0.688
858	1	40217067	1	40217067	858	859	38691	0.571	0.733	-0.111	0.256	0.967	0.551	0.864	0.074	0.187	0.987	0.68	0.7	-0.117	0.298	1
859	1	40255758	1	40255758	859	860	32980	0.733	0.883	-0.019	0.018	0.605	0.864	0.839	-0.01	0.006	0.451	0.7	0.84	-0.058	0.121	1
860	1	40288738	1	40288738	860	861	165588	0.883	0.561	0.076	0.227	1	0.839	0.564	0.059	0.105	0.651	0.84	0.66	0.137	0.619	1
861	1	40454326	1	40454326	861	862	28813	0.561	0.524	0.241	0.947	1	0.564	0.551	0.22	0.795	0.915	0.66	0.56	0.167	0.507	0.88
862	1	40483139	1	40483139	862	863	26825	0.524	0.585	-0.163	0.438	0.823	0.551	0.619	-0.166	0.472	0.969	0.56	0.56	-0.216	0.767	1
863	1	40509964	1	40509964	863	864	38566	0.585	0.65	-0.103	0.192	0.71	0.619	0.678	-0.145	0.409	1	0.56	0.58	-0.198	0.65	1
864	1	40548530	1	40548530	864	865	24277	0.65	0.632	-0.034	0.022	0.264	0.678	0.619	-0.038	0.029	0.312	0.58	0.72	0.026	0.014	0.159
865	1	40572807	1	40572807	865	866	94035	0.632	0.524	-0.09	0.139	0.512	0.619	0.53	-0.084	0.12	0.468	0.72	0.58	0.026	0.014	0.159
866	1	40666842	1	40666842	866	867	75306	0.524	0.591	0.188	0.587	0.878	0.53	0.572	0.158	0.41	0.697	0.58	0.54	-0.236	0.919	1
867	1	40742148	1	40742148	867	868	103755	0.591	0.52	-0.204	0.69	1	0.572	0.517	0.22	0.79	0.993	0.54	0.76	-0.168	0.619	1
868	1	40845903	1	40845903	868	869	64196	0.52	0.518	-0.241	0.93	1	0.517	0.547	0.233	0.881	0.996	0.76	0.76	0.255	1	1
869	1	40910099	1	40910099	869	870	39040	0.518	0.557	0.063	0.065	0.277	0.547	0.606	0.067	0.076	0.311	0.76	0.56	-0.095	0.201	0.9
870	1	40949139	1	40949139	870	871	24548	0.557	0.7	0.171	0.567	1	0.606	0.729	0.186	0.734	1	0.56	0.6	0.3	1	1
871	1	40973687	1	40973687	871	872	22944	0.7	0.626	-0.124	0.313	1	0.729	0.708	-0.066	0.106	0.831	0.6	0.7	-0.187	0.698	1
872	1	40996631	1	40996631	872	873	49510	0.626	0.733	-0.105	0.24	1	0.708	0.758	-0.057	0.086	0.807	0.7	0.74	-0.142	0.497	1
873	1	41046141	1	41046141	873	874	56728	0.733	0.648	0.135	0.408	0.78	0.758	0.534	0.132	0.382	1	0.74	0.74	0.213	1	1
874	1	41102869	1	41102869	874	875	59658	0.648	0.804	-0.063	0.11	0.912	0.534	0.89	-0.035	0.051	0.686	0.74	0.72	-0.068	0.12	0.939
875	1	41162527	1	41162527	875	876	36017	0.804	0.626	0.093	0.237	0.762	0.89	0.86	0.084	0.603	0.89	0.72	0.7	0.263	1	1
876	1	41198544	1	41198544	876	877	19142	0.626	0.516	0.008	0.001	0.041	0.86	0.538	0.049	0.081	0.654	0.7	0.62	0.242	1	1
877	1	41217686	1	41217686	877	878	26622	0.516	0.773	-0.046	0.049	0.421	0.538	0.864	0.04	0.056	0.553	0.62	0.72	0.237	1	1
878	1	41244308	1	41244308	878	879	33661	0.773	0.532	0.116	0.306	0.957	0.864	0.572	0.075	0.197	0.97	0.72	0.72	-0.059	0.086	0.755
879	1	41277969	1	41277969	879	880	27479	0.532	0.64	-0.015	0.004	0.088	0.572	0.792	-0.021	0.011	0.238	0.72	0.7	-0.05	0.059	0.595
880	1	41305448	1	41305448	880	881	73023	0.64	0.824	0.069	0.144	0.616	0.792	0.869	0.06	0.194	0.58	0.7	0.76	0.204	1	1
881	1	41378471	1	41378471	881	882	21658	0.824	0.595	0.087	0.217	0.832	0.869	0.729	0.091	0.364	0.946	0.76	0.72	0.193	1	1
882	1	41400129	1	41400129	882	883	54830	0.595	0.761	0.125	0.356	0.878	0.729	0.746	0.177	0.838	0.956	0.72	0.76	0.193	1	1
883	1	41454959	1	41454959	883	884	53360	0.761	0.553	-0.018	0.007	0.169	0.746	0.547	0.02	0.008	0.141	0.76	0.6	0.196	0.876	1
884	1	41508319	1	41508319	884	885	1372	0.553	0.642	0.096	0.162	0.484	0.547	0.585	-0.2	0.667	1	0.6	0.64	0.283	1	1
885	1	41509691	1	41509691	885	886	21431	0.642	0.575	-0.166	0.493	1	0.585	0.648	-0.154	0.426	1	0.64	0.88	0.097	0.391	1
886	1	41531122	1	41531122	886	887	22276	0.575	0.557	0.16	0.425	0.676	0.648	0.661	0.208	0.849	0.948	0.88	0.84	0.085	0.509	0.843
887	1	41553398	1	41553398	887	888	60081	0.557	0.63	-0.11	0.211	0.674	0.661	0.555	0.115	0.237	0.609	0.84	0.7	0.15	0.797	1
888	1	41613479	1	41613479	888	889	28374	0.63	0.603	-0.156	0.436	1	0.555	0.61	0.227	0.878	1	0.7	0.76	0.183	0.877	1
889	1	41641853	1	41641853	889	890	67594	0.603	0.706	-0.112	0.252	0.956	0.61	0.936	-0.033	0.076	1	0.76	0.78	-0.068	0.149	1
890	1	41709447	1	41709447	890	891	28128	0.706	0.709	0.207	1	1	0.936	0.936	0.056	0.884	0.94	0.78	0.78	0.253	1	1
891	1	41737575	1	41737575	891	892	19425	0.709	0.599	-0.115	0.267	0.987	0.936	0.597	-0.03	0.064	1	0.78	0.76	-0.068	0.149	1
892	1	41757000	1	41757000	892	893	12224	0.599	0.589	-0.115	0.227	0.697	0.597	0.581	0.215	0.789	0.92	0.76	0.56	0.134	0.401	0.998
893	1	41769224	1	41769224	893	894	31456	0.589	0.516	0.075	0.092	0.352	0.581	0.669	-0.087	0.142	0.63	0.56	0.58	0.073	0.09	0.312
894	1	41800680	1	41800680	894	895	34509	0.516	0.585	0.079	0.102	0.367	0.669	0.53	-0.066	0.078	0.423	0.58	0.74	-0.102	0.224	0.939
895	1	41835189	1	41835189	895	896	39521	0.585	0.735	0.178	0.671	1	0.53	0.784	-0.102	0.249	1	0.74	0.62	-0.122	0.331	1
896	1	41874710	1	41874710	896	897	34201	0.735	0.64	-0.07	0.11	0.737	0.784	0.758	-0.045	0.067	0.871	0.62	0.86	-0.069	0.169	1
897	1	41908911	1	41908911	897	898	41573	0.64	0.542	-0.157	0.429	0.949	0.758	0.538	-0.088	0.171	0.791	0.86	0.58	-0.039	0.052	0.666
898	1	41950484	1	41950484	898	899	27830	0.542	0.644	-0.165	0.477	1	0.538	0.746	-0.096	0.195	0.816	0.58	0.78	-0.088	0.187	0.956
899	1	41978314	1	41978314	899	900	30964	0.644	0.771	0.138	0.469	0.933	0.746	0.801	0.12	0.477	0.809	0.78	0.8	0.117	0.496	0.748
900	1	42009278	1	42009278	900	901	24801	0.771	0.646	0.137	0.463	0.923	0.801	0.758	0.121	0.5	0.801	0.8	0.78	0.117	0.496	0.748
901	1	42034079	1	42034079	901	902	29210	0.646	0.648	0.199	0.756	0.873	0.758	0.725	0.139	0.531	0.796	0.78	0.8	0.117	0.496	0.748
902	1	42063289	1	42063289	902	903	71286	0.648	0.852	0.086	0.256	0.893	0.725	0.89	0.058	0.175	0.732	0.8	0.9	0.062	0.271	0.781
903	1	42134575	1	42134575	903	904	51389	0.852	0.775	0.117	0.626	1	0.89	0.869	0.086	0.664	0.901	0.9	0.88	0.079	0.659	0.9
904	1	42185964	1	42185964	904	905	50193	0.775	0.694	0.082	0.18	0.523	0.869	0.75	0.066	0.205	0.672	0.88	0.88	0.074	0.493	0.702
905	1	42236157	1	42236157	905	906	46684	0.694	0.623	0.198	0.788	1	0.75	0.716	0.173	0.786	0.967	0.88	0.86	0.09	0.637	0.872
906	1	42282841	1	42282841	906	907	53415	0.623	0.749	0.161	0.586	1	0.716	0.792	0.138	0.565	0.925	0.86	0.88	0.09	0.637	0.872
907	1	42336256	1	42336256	907	908	181702	0.749	0.773	0.003	0	0.015	0.792	0.797	0.013	0.006	0.081	0.88	0.88	-0.009	0.008	0.637
908	1	42517958	1	42517958	908	909	86825	0.773	0.706	-0.007	0.001	0.111	0.797	0.636	-0.073	0.14	0.979	0.88	0.52	0.026	0.025	0.414
909	1	42604783	1	42604783	909	910	32063	0.706	0.589	0.142	0.4	0.818	0.636	0.547	0.209	0.764	1	0.52	0.64	0.202	0.713	1
910	1	42636846	1	42636846	910	911	28760	0.589	0.5	0.087	0.126	0.425	0.547	0.513	-0.176	0.503	0.798	0.64	0.7	0.067	0.092	0.347
911	1	42665606	1	42665606	911	912	24140	0.5	0.654	0.153	0.413	0.883	0.513	0.712	-0.117	0.265	0.83	0.7	0.6	0.125	0.31	0.694
912	1	42689746	1	42689746	912	913	22075	0.654	0.64	-0.127	0.308	1	0.712	0.568	-0.144	0.414	1	0.6	0.86	0.05	0.087	0.595
913	1	42711821	1	42711821	913	914	38982	0.64	0.656	-0.107	0.222	0.869	0.568	0.758	-0.125	0.348	1	0.86	0.68	-0.052	0.102	1
914	1	42750803	1	42750803	914	915	66660	0.656	0.858	-0.025	0.022	0.508	0.758	0.898	0.027	0.045	0.355	0.68	0.9	0.079	0.32	1
915	1	42817463	1	42817463	915	916	24536	0.858	0.538	-0.053	0.092	0.802	0.898	0.665	-0.03	0.045	0.887	0.9	0.66	-0.029	0.042	0.858
916	1	42841999	1	42841999	916	917	26656	0.538	0.636	0.188	0.615	0.962	0.665	0.678	0.176	0.635	0.82	0.66	0.68	0.252	1	1
917	1	42868655	1	42868655	917	918	31112	0.636	0.654	-0.106	0.213	0.84	0.678	0.589	-0.105	0.207	0.79	0.68	0.8	-0.029	0.024	0.456
918	1	42899767	1	42899767	918	919	36970	0.654	0.787	0.005	0.001	0.033	0.589	0.814	-0.073	0.147	0.958	0.8	0.72	-0.033	0.034	0.595
919	1	42936737	1	42936737	919	920	32509	0.787	0.597	-0.091	0.207	1	0.814	0.657	-0.065	0.123	1	0.72	0.64	-0.043	0.04	0.43
920	1	42969246	1	42969246	920	921	32109	0.597	0.514	-0.05	0.042	0.257	0.657	0.763	0.028	0.019	0.18	0.64	0.66	0.016	0.005	0.073
921	1	43001355	1	43001355	921	922	132694	0.514	0.557	0.058	0.054	0.255	0.763	0.737	0.032	0.03	0.185	0.66	0.72	0.052	0.059	0.28
922	1	43134049	1	43134049	922	923	29844	0.557	0.755	0.084	0.154	0.613	0.737	0.623	-0.012	0.003	0.119	0.72	0.7	0.054	0.069	0.276
923	1	43163893	1	43163893	923	924	38792	0.755	0.755	0.197	1	1	0.623	0.619	0.265	1	1	0.7	0.7	0.167	0.63	0.794
924	1	43202685	1	43202685	924	925	30913	0.755	0.773	-0.005	0.001	0.084	0.619	0.581	0.139	0.336	0.627	0.7	0.8	0.083	0.207	0.595
925	1	43233598	1	43233598	925	926	26685	0.773	0.721	-0.068	0.13	1	0.581	0.775	-0.105	0.258	1	0.8	0.84	-0.025	0.029	0.781
926	1	43260283	1	43260283	926	927	32799	0.721	0.751	-0.076	0.153	1	0.775	0.597	-0.093	0.205	1	0.84	0.74	-0.024	0.023	0.581
927	1	43293082	1	43293082	927	928	67671	0.751	0.737	0.148	0.607	0.808	0.597	0.547	-0.172	0.494	0.94	0.74	0.78	0.152	0.697	0.932
928	1	43360753	1	43360753	928	929	20742	0.737	0.781	0.184	1	1	0.547	0.754	-0.131	0.372	1	0.78	0.9	0.079	0.406	1
929	1	43381495	1	43381495	929	930	25669	0.781	0.585	0.154	0.574	1	0.754	0.64	-0.093	0.203	1	0.9	0.74	0.071	0.29	0.957
930	1	43407164	1	43407164	930	931	22073	0.585	0.806	0.12	0.382	1	0.64	0.619	-0.149	0.408	1	0.74	0.84	0.101	0.393	0.852
931	1	43429237	1	43429237	931	932	27932	0.806	0.559	-0.088	0.201	1	0.619	0.597	-0.169	0.501	1	0.84	0.58	0.068	0.143	0.736
932	1	43457169	1	43457169	932	933	159572	0.559	0.86	-0.031	0.032	0.5	0.597	0.593	-0.078	0.105	0.477	0.58	0.64	0.06	0.064	0.287
933	1	43616741	1	43616741	933	934	27763	0.86	0.628	0.088	0.274	0.995	0.593	0.585	-0.127	0.275	0.752	0.64	0.52	0.077	0.104	0.414
934	1	43644504	1	43644504	934	935	47259	0.628	0.717	0.049	0.051	0.276	0.585	0.559	-0.134	0.3	0.733	0.52	0.68	0.222	0.905	1
935	1	43691763	1	43691763	935	936	20888	0.717	0.5	0.05	0.049	0.351	0.559	0.682	-0.103	0.199	0.735	0.68	0.64	-0.157	0.49	1
936	1	43712651	1	43712651	936	937	24431	0.5	0.51	0.117	0.219	0.478	0.682	0.648	0.108	0.235	0.524	0.64	0.78	0.022	0.013	0.16
937	1	43737082	1	43737082	937	938	21071	0.51	0.674	0.187	0.637	1	0.648	0.597	0.24	1	1	0.78	0.76	0.202	1	1
938	1	43758153	1	43758153	938	939	20028	0.674	0.609	0.226	0.975	1	0.597	0.653	0.235	1	1	0.76	0.84	0.128	0.672	1
939	1	43778181	1	43778181	939	940	42847	0.609	0.826	-0.075	0.165	1	0.653	0.822	0.136	0.557	1	0.84	0.92	0.057	0.325	0.843
940	1	43821028	1	43821028	940	941	32708	0.826	0.706	0.131	0.578	1	0.822	0.797	0.149	0.939	1	0.92	0.86	0.06	0.406	0.872
941	1	43853736	1	43853736	941	942	29255	0.706	0.638	0.165	0.569	0.878	0.797	0.792	0.171	1	1	0.86	0.84	0.058	0.204	0.489
942	1	43882991	1	43882991	942	943	21878	0.638	0.822	0.131	0.506	1	0.792	0.826	0.141	0.841	1	0.84	0.92	0.057	0.325	0.843
943	1	43904869	1	43904869	943	944	24604	0.822	0.692	0.14	0.628	1	0.826	0.792	0.141	0.841	1	0.92	0.84	0.057	0.325	0.843
944	1	43929473	1	43929473	944	945	43274	0.692	0.694	0.245	1	1	0.792	0.792	0.174	1	1	0.84	0.86	0.099	0.608	0.843
945	1	43972747	1	43972747	945	946	26229	0.694	0.694	0.246	1	1	0.792	0.788	0.172	1	1	0.86	0.86	0.105	0.761	0.872
946	1	43998976	1	43998976	946	947	26035	0.694	0.694	0.246	1	1	0.788	0.792	0.172	1	1	0.86	0.86	0.105	0.761	0.872
947	1	44025011	1	44025011	947	948	27175	0.694	0.866	-0.051	0.105	1	0.792	0.894	-0.032	0.064	1	0.86	0.86	0.001	0	0.007
948	1	44052186	1	44052186	948	949	19767	0.866	0.704	0.019	0.015	0.203	0.894	0.525	-0.033	0.046	0.657	0.86	0.54	-0.093	0.286	1
949	1	44071953	1	44071953	949	950	69517	0.704	0.832	0.098	0.332	0.833	0.525	0.585	0.184	0.557	0.842	0.54	0.58	0.264	1	1
950	1	44141470	1	44141470	950	951	33024	0.832	0.504	-0.048	0.067	0.579	0.585	0.559	-0.104	0.181	0.569	0.58	0.72	-0.141	0.404	1
951	1	44174494	1	44174494	951	952	92570	0.504	0.747	-0.038	0.03	0.3	0.559	0.754	0.008	0.001	0.058	0.72	0.6	-0.087	0.158	0.781
952	1	44267064	1	44267064	952	953	120368	0.747	0.549	0.063	0.084	0.452	0.754	0.636	0.11	0.282	0.704	0.6	0.52	0.225	0.845	1
953	1	44387432	1	44387432	953	954	42729	0.549	0.688	-0.142	0.377	1	0.636	0.691	-0.121	0.294	1	0.52	0.86	-0.057	0.107	0.843
954	1	44430161	1	44430161	954	955	34444	0.688	0.666	-0.114	0.273	1	0.691	0.644	-0.115	0.271	1	0.86	0.52	0.11	0.403	1
955	1	44464605	1	44464605	955	956	80731	0.666	0.85	0.01	0.004	0.104	0.644	0.864	-0.012	0.005	0.246	0.52	0.84	-0.056	0.093	0.727
956	1	44545336	1	44545336	956	957	32153	0.85	0.719	0.1	0.387	0.924	0.864	0.856	0.127	1	1	0.84	0.84	0.197	1	1
957	1	44577489	1	44577489	957	958	55813	0.719	0.749	-0.08	0.168	1	0.856	0.809	-0.043	0.095	1	0.84	0.9	-0.033	0.092	1
958	1	44633302	1	44633302	958	959	23684	0.749	0.696	0.184	0.85	1	0.809	0.809	0.187	1	1	0.9	0.9	0.083	0.857	0.926
959	1	44656986	1	44656986	959	960	39605	0.696	0.759	0.015	0.006	0.092	0.809	0.775	0.008	0.002	0.052	0.9	0.72	0.067	0.245	0.926
960	1	44696591	1	44696591	960	961	27454	0.759	0.789	0.173	0.986	1	0.775	0.784	0.154	0.806	0.92	0.72	0.8	0.196	1	1
961	1	44724045	1	44724045	961	962	49007	0.789	0.798	-0.052	0.1	1	0.784	0.737	-0.05	0.077	0.888	0.8	0.74	-0.067	0.144	1
962	1	44773052	1	44773052	962	963	38743	0.798	0.559	0	0	0.002	0.737	0.597	0.005	0	0.03	0.74	0.56	-0.03	0.019	0.262
963	1	44811795	1	44811795	963	964	19525	0.559	0.573	0.255	1	1	0.597	0.597	0.25	1	1	0.56	0.56	0.263	1	1
964	1	44831320	1	44831320	964	965	19984	0.573	0.532	-0.026	0.011	0.132	0.597	0.644	0.002	0	0.007	0.56	0.82	0.002	0	0.017
965	1	44851304	1	44851304	965	966	31518	0.532	0.642	-0.162	0.458	0.966	0.644	0.775	0.159	0.635	1	0.82	0.74	0.173	1	1
966	1	44882822	1	44882822	966	967	77141	0.642	0.53	-0.008	0.001	0.05	0.775	0.619	-0.019	0.009	0.221	0.74	0.54	-0.062	0.08	0.516
967	1	44959963	1	44959963	967	968	31458	0.53	0.755	0.124	0.332	0.953	0.619	0.831	0.1	0.303	0.957	0.54	0.9	0.029	0.038	0.54
968	1	44991421	1	44991421	968	969	20266	0.755	0.773	0.065	0.129	0.377	0.831	0.839	0.048	0.119	0.355	0.9	0.7	0.042	0.092	0.595
969	1	45011687	1	45011687	969	970	64411	0.773	0.581	0.154	0.555	1	0.839	0.648	0.099	0.321	0.953	0.7	0.64	0.254	1	1
970	1	45076098	1	45076098	970	971	112113	0.581	0.53	0.003	0	0.014	0.648	0.64	-0.025	0.012	0.195	0.64	0.58	0.06	0.064	0.287
971	1	45188211	1	45188211	971	972	30689	0.53	0.605	0.024	0.009	0.112	0.64	0.551	-0.044	0.034	0.274	0.58	0.66	0.057	0.059	0.287
972	1	45218900	1	45218900	972	973	43584	0.605	0.613	0.234	0.967	1	0.551	0.589	0.243	0.986	1	0.66	0.62	0.252	1	1
973	1	45262484	1	45262484	973	974	34957	0.613	0.607	0.192	0.652	0.818	0.589	0.534	-0.134	0.299	0.701	0.62	0.62	0.199	0.715	0.845
974	1	45297441	1	45297441	974	975	66231	0.607	0.518	-0.032	0.017	0.167	0.534	0.695	0.004	0	0.023	0.62	0.68	0.08	0.125	0.403
975	1	45363672	1	45363672	975	976	37213	0.518	0.751	-0.114	0.279	0.95	0.695	0.831	0.097	0.312	0.82	0.68	0.58	-0.113	0.242	0.843
976	1	45400885	1	45400885	976	977	22843	0.751	0.798	0.165	0.905	1	0.831	0.847	0.089	0.434	0.702	0.58	0.62	0.293	1	1
977	1	45423728	1	45423728	977	978	22335	0.798	0.607	0.127	0.417	1	0.847	0.767	0.091	0.356	0.775	0.62	0.6	-0.192	0.65	1
978	1	45446063	1	45446063	978	979	36291	0.607	0.66	-0.108	0.217	0.806	0.767	0.636	-0.052	0.064	0.608	0.6	0.78	0.15	0.546	1
979	1	45482354	1	45482354	979	980	33140	0.66	0.603	0.217	0.876	1	0.636	0.657	0.209	0.839	0.959	0.78	0.8	0.221	1	1
980	1	45515494	1	45515494	980	981	33745	0.603	0.717	-0.001	0	0.011	0.657	0.877	-0.03	0.036	0.7	0.8	0.62	-0.075	0.149	0.987
981	1	45549239	1	45549239	981	982	23055	0.717	0.69	0.072	0.119	0.369	0.877	0.869	0.014	0.017	0.135	0.62	0.56	0.089	0.137	0.419
982	1	45572294	1	45572294	982	983	20927	0.69	0.634	-0.073	0.107	0.644	0.869	0.602	-0.05	0.091	0.955	0.56	0.78	-0.056	0.074	0.577
983	1	45593221	1	45593221	983	984	22560	0.634	0.597	-0.125	0.281	0.85	0.602	0.538	-0.17	0.486	0.925	0.78	0.6	0.171	0.709	1
984	1	45615781	1	45615781	984	985	22516	0.597	0.686	0.055	0.059	0.294	0.538	0.831	-0.072	0.15	0.925	0.6	0.66	-0.2	0.743	1
985	1	45638297	1	45638297	985	986	75818	0.686	0.684	-0.09	0.175	0.91	0.831	0.542	-0.045	0.059	0.585	0.66	0.66	-0.137	0.371	1
986	1	45714115	1	45714115	986	987	39136	0.684	0.668	0.053	0.059	0.251	0.542	0.614	0.003	0	0.015	0.66	0.8	0.171	0.813	1
987	1	45753251	1	45753251	987	988	20077	0.668	0.664	-0.061	0.076	0.549	0.614	0.517	-0.106	0.192	0.572	0.8	0.56	0.067	0.113	0.595
988	1	45773328	1	45773328	988	989	25042	0.664	0.735	0.097	0.217	0.552	0.517	0.737	0.09	0.168	0.664	0.56	0.72	0.202	0.819	1
989	1	45798370	1	45798370	989	990	27707	0.735	0.601	0.145	0.449	0.911	0.737	0.547	-0.138	0.395	1	0.72	0.56	0.202	0.819	1
990	1	45826077	1	45826077	990	991	33341	0.601	0.8	0.092	0.221	0.767	0.547	0.805	-0.114	0.335	1	0.56	0.72	0.202	0.819	1
991	1	45859418	1	45859418	991	992	69978	0.8	0.682	-0.024	0.017	0.383	0.805	0.784	-0.047	0.081	1	0.72	0.92	-0.005	0.002	0.223
992	1	45929396	1	45929396	992	993	27555	0.682	0.502	-0.177	0.58	1	0.784	0.534	-0.113	0.305	1	0.92	0.76	0.043	0.14	0.713
993	1	45956951	1	45956951	993	994	37013	0.502	0.828	-0.051	0.073	0.594	0.534	0.89	0.042	0.071	0.709	0.76	0.82	0.035	0.046	0.256
994	1	45993964	1	45993964	994	995	30131	0.828	0.86	0.031	0.056	0.266	0.89	0.809	0.09	0.537	1	0.82	0.86	0.135	1	1
995	1	46024095	1	46024095	995	996	28023	0.86	0.781	-0.034	0.056	1	0.809	0.775	-0.044	0.071	1	0.86	0.86	-0.02	0.028	1
996	1	46052118	1	46052118	996	997	64668	0.781	0.66	-0.07	0.129	0.944	0.775	0.746	-0.043	0.055	0.745	0.86	0.8	-0.038	0.073	1
997	1	46116786	1	46116786	997	998	37192	0.66	0.632	0.029	0.016	0.134	0.746	0.703	0.087	0.192	0.488	0.8	0.72	0.113	0.392	0.781
998	1	46153978	1	46153978	998	999	23879	0.632	0.65	0.22	0.915	0.994	0.703	0.708	0.248	1	1	0.72	0.78	0.184	0.98	1
999	1	46177857	1	46177857	999	1000	132605	0.65	0.605	-0.01	0.002	0.071	0.708	0.534	0.054	0.057	0.347	0.78	0.84	0.01	0.004	0.08
1000	1	46310462	1	46310462	1000	1001	31798	0.605	0.569	-0.146	0.361	0.854	0.534	0.72	0.143	0.408	0.958	0.84	0.84	0.113	0.711	0.843
1001	1	46342260	1	46342260	1001	1002	54711	0.569	0.709	0.149	0.442	0.904	0.72	0.771	0.174	0.855	1	0.84	0.92	0.057	0.325	0.843
1002	1	46396971	1	46396971	1002	1003	79571	0.709	0.502	-0.118	0.27	0.815	0.771	0.627	0.153	0.565	1	0.92	0.88	0.022	0.06	0.308
1003	1	46476542	1	46476542	1003	1004	51254	0.502	0.723	-0.06	0.073	0.438	0.627	0.746	0.014	0.004	0.087	0.88	0.84	-0.019	0.026	0.998
1004	1	46527796	1	46527796	1004	1005	70509	0.723	0.66	-0.028	0.018	0.299	0.746	0.72	0.006	0.001	0.034	0.84	0.68	0.164	0.922	1
1005	1	46598305	1	46598305	1005	1006	57793	0.66	0.674	-0.032	0.021	0.29	0.72	0.818	0.025	0.022	0.194	0.68	0.86	0.053	0.105	0.551
1006	1	46656098	1	46656098	1006	1007	52214	0.674	0.508	-0.019	0.006	0.116	0.818	0.712	0.044	0.062	0.337	0.86	0.76	-0.049	0.11	1
1007	1	46708312	1	46708312	1007	1008	27659	0.508	0.674	-0.161	0.475	1	0.712	0.805	0.135	0.563	0.97	0.76	0.76	0.172	0.886	0.941
1008	1	46735971	1	46735971	1008	1009	70354	0.674	0.605	-0.023	0.01	0.176	0.805	0.733	0.023	0.018	0.163	0.76	0.76	0.109	0.358	0.599
1009	1	46806325	1	46806325	1009	1010	27741	0.605	0.626	-0.096	0.165	0.651	0.733	0.691	-0.038	0.035	0.464	0.76	0.82	0.014	0.007	0.104
1010	1	46834066	1	46834066	1010	1011	91767	0.626	0.792	0.027	0.019	0.207	0.691	0.894	0.019	0.019	0.265	0.82	0.76	0.014	0.007	0.104
1011	1	46925833	1	46925833	1011	1012	51105	0.792	0.516	0.12	0.349	1	0.894	0.682	0.082	0.325	1	0.76	0.7	0.183	0.877	1
1012	1	46976938	1	46976938	1012	1013	88094	0.516	0.617	0.026	0.012	0.132	0.682	0.568	0.035	0.023	0.193	0.7	0.68	-0.054	0.064	0.564
1013	1	47065032	1	47065032	1013	1014	27239	0.617	0.545	-0.005	0	0.027	0.568	0.657	0.021	0.008	0.109	0.68	0.82	-0.016	0.008	0.275
1014	1	47092271	1	47092271	1014	1015	27167	0.545	0.581	-0.001	0	0.008	0.657	0.593	0.06	0.067	0.296	0.82	0.52	-0.159	0.688	1
1015	1	47119438	1	47119438	1015	1016	75158	0.581	0.66	-0.052	0.049	0.364	0.593	0.64	-0.013	0.003	0.092	0.52	0.94	-0.018	0.024	0.637
1016	1	47194596	1	47194596	1016	1017	61990	0.66	0.625	-0.086	0.139	0.671	0.64	0.585	-0.131	0.305	0.874	0.94	0.58	0.031	0.069	0.886
1017	1	47256586	1	47256586	1017	1018	26635	0.625	0.52	0.132	0.298	0.676	0.585	0.559	-0.185	0.574	1	0.58	0.9	0.038	0.064	0.647
1018	1	47283221	1	47283221	1018	1019	10189	0.52	0.779	-0.11	0.283	1	0.559	0.716	0.192	0.736	1	0.9	0.94	0.05	0.493	0.926
1019	1	47293410	1	47293410	1019	1020	11471	0.779	0.632	0.14	0.491	1	0.716	0.547	0.151	0.45	0.971	0.94	0.6	0.033	0.082	0.926
1020	1	47304881	1	47304881	1020	1021	24386	0.632	0.609	-0.11	0.22	0.766	0.547	0.809	-0.063	0.105	0.732	0.6	0.66	0.092	0.156	0.449
1021	1	47329267	1	47329267	1021	1022	127023	0.609	0.524	0.126	0.266	0.614	0.809	0.623	0.103	0.292	0.866	0.66	0.58	0.119	0.26	0.604
1022	1	47456290	1	47456290	1022	1023	32155	0.524	0.848	-0.021	0.013	0.283	0.623	0.864	-0.022	0.017	0.429	0.58	0.76	0.061	0.083	0.437
1023	1	47488445	1	47488445	1023	1024	31940	0.848	0.522	0.026	0.022	0.334	0.864	0.513	-0.048	0.078	0.724	0.76	0.58	0.019	0.008	0.138
1024	1	47520385	1	47520385	1024	1025	34742	0.522	0.605	-0.185	0.575	0.979	0.513	0.644	0.189	0.621	1	0.58	0.8	-0.029	0.022	0.347
1025	1	47555127	1	47555127	1025	1026	30920	0.605	0.593	0.232	0.937	0.992	0.644	0.644	0.232	1	1	0.8	0.8	0.125	0.61	0.781
1026	1	47586047	1	47586047	1026	1027	32442	0.593	0.563	-0.165	0.456	0.926	0.644	0.521	0.182	0.578	0.98	0.8	0.58	0.138	0.485	1
1027	1	47618489	1	47618489	1027	1028	43977	0.563	0.767	-0.032	0.023	0.313	0.521	0.767	0.027	0.016	0.223	0.58	0.62	0.043	0.031	0.193
1028	1	47662466	1	47662466	1028	1029	64988	0.767	0.567	-0.107	0.263	1	0.767	0.53	0.095	0.203	0.771	0.62	0.66	0.127	0.303	0.601
1029	1	47727454	1	47727454	1029	1030	36437	0.567	0.508	-0.241	0.948	1	0.53	0.623	0.189	0.612	0.947	0.66	0.56	0.167	0.507	0.88
1030	1	47763891	1	47763891	1030	1031	28427	0.508	0.603	-0.214	0.765	1	0.623	0.517	-0.188	0.602	1	0.56	0.7	0.162	0.51	0.967
1031	1	47792318	1	47792318	1031	1032	29977	0.603	0.67	0.203	0.779	1	0.517	0.593	0.215	0.765	1	0.7	0.8	0.125	0.465	0.893
1032	1	47822295	1	47822295	1032	1033	28817	0.67	0.534	-0.146	0.389	0.951	0.593	0.568	-0.171	0.493	0.972	0.8	0.64	-0.004	0	0.058
1033	1	47851112	1	47851112	1033	1034	66231	0.534	0.51	-0.068	0.075	0.298	0.568	0.568	0.055	0.05	0.223	0.64	0.54	0.134	0.315	0.69
1034	1	47917343	1	47917343	1034	1035	44848	0.51	0.557	-0.241	0.944	1	0.568	0.623	0.197	0.672	0.919	0.54	0.56	-0.255	1	1
1035	1	47962191	1	47962191	1035	1036	28471	0.557	0.692	0.18	0.618	1	0.623	0.767	0.143	0.489	0.987	0.56	0.94	0.049	0.174	1
1036	1	47990662	1	47990662	1036	1037	24771	0.692	0.688	0.221	1	1	0.767	0.767	0.185	1	1	0.94	0.94	0.055	0.951	0.975
1037	1	48015433	1	48015433	1037	1038	30384	0.688	0.834	0.057	0.108	0.496	0.767	0.898	0.038	0.087	0.483	0.94	0.7	0.046	0.177	1
1038	1	48045817	1	48045817	1038	1039	24857	0.834	0.755	0.027	0.029	0.219	0.898	0.797	0.022	0.034	0.276	0.7	0.74	0.233	1	1
1039	1	48070674	1	48070674	1039	1040	61748	0.755	0.67	0.1	0.242	0.606	0.797	0.708	0.077	0.175	0.532	0.74	0.86	-0.055	0.131	1
1040	1	48132422	1	48132422	1040	1041	52543	0.67	0.875	-0.043	0.076	1	0.708	0.919	-0.009	0.005	0.383	0.86	0.8	-0.038	0.073	1
1041	1	48184965	1	48184965	1041	1042	14433	0.875	0.536	-0.051	0.095	0.876	0.919	0.623	0.05	0.143	0.994	0.8	0.6	0.125	0.407	1
1042	1	48199398	1	48199398	1042	1043	10247	0.536	0.879	-0.051	0.098	0.909	0.623	0.919	0.046	0.12	0.909	0.6	0.8	0.125	0.407	1
1043	1	48209645	1	48209645	1043	1044	57260	0.879	0.85	0.041	0.124	0.4	0.919	0.907	0.006	0.006	0.085	0.8	0.88	0.096	0.544	0.998
1044	1	48266905	1	48266905	1044	1045	27841	0.85	0.597	0.099	0.317	1	0.907	0.686	0.078	0.333	1	0.88	0.76	0.086	0.382	0.941
1045	1	48294746	1	48294746	1045	1046	24169	0.597	0.672	0.219	0.901	1	0.686	0.771	0.154	0.628	0.983	0.76	0.76	0.172	0.886	0.941
1046	1	48318915	1	48318915	1046	1047	38001	0.672	0.595	0.021	0.008	0.107	0.771	0.733	0.039	0.044	0.234	0.76	0.78	-0.006	0.001	0.11
1047	1	48356916	1	48356916	1047	1048	34651	0.595	0.601	-0.176	0.536	1	0.733	0.572	0.146	0.443	0.954	0.78	0.58	-0.047	0.052	0.505
1048	1	48391567	1	48391567	1048	1049	32749	0.601	0.727	-0.113	0.271	1	0.572	0.852	0.069	0.152	0.808	0.58	0.86	-0.018	0.011	0.312
1049	1	48424316	1	48424316	1049	1050	59757	0.727	0.605	0.176	0.656	1	0.852	0.733	0.104	0.437	0.956	0.86	0.8	0.108	0.609	0.967
1050	1	48484073	1	48484073	1050	1051	22840	0.605	0.68	0.186	0.668	0.963	0.733	0.831	0.122	0.544	0.985	0.8	0.86	0.108	0.609	0.967
1051	1	48506913	1	48506913	1051	1052	53524	0.68	0.729	0.104	0.25	0.564	0.831	0.814	0.073	0.25	0.529	0.86	0.58	0.044	0.067	0.544
1052	1	48560437	1	48560437	1052	1053	169906	0.729	0.832	0.125	0.566	1	0.814	0.864	0.09	0.456	0.816	0.58	0.76	0.165	0.613	1
1053	1	48730343	1	48730343	1053	1054	36379	0.832	0.8	0.012	0.006	0.09	0.864	0.805	0.024	0.03	0.216	0.76	0.78	0.119	0.454	0.713
1054	1	48766722	1	48766722	1054	1055	78919	0.8	0.917	0.032	0.085	0.485	0.805	0.903	0.039	0.108	0.492	0.78	0.82	0.063	0.158	0.451
1055	1	48845641	1	48845641	1055	1056	49322	0.917	0.711	-0.024	0.038	1	0.903	0.792	-0.028	0.054	1	0.82	0.82	-0.005	0.001	0.154
1056	1	48894963	1	48894963	1056	1057	29410	0.711	0.569	0.169	0.568	1	0.792	0.75	0.139	0.625	0.892	0.82	0.78	0.147	0.849	1
1057	1	48924373	1	48924373	1057	1058	125374	0.569	0.741	0.06	0.076	0.406	0.75	0.797	-0.004	0.001	0.084	0.78	0.9	-0.025	0.04	1
1058	1	49049747	1	49049747	1058	1059	23644	0.741	0.759	0.182	0.946	1	0.797	0.86	0.114	0.662	1	0.9	0.9	0.083	0.857	0.926
1059	1	49073391	1	49073391	1059	1060	19477	0.759	0.834	0.102	0.412	0.811	0.86	0.843	0.054	0.184	0.459	0.9	0.94	0.05	0.493	0.926
1060	1	49092868	1	49092868	1060	1061	158901	0.834	0.672	-0.032	0.033	0.587	0.843	0.818	-0.049	0.122	1	0.94	0.6	-0.029	0.063	1
1061	1	49251769	1	49251769	1061	1062	64609	0.672	0.583	0.09	0.152	0.473	0.818	0.644	0.044	0.058	0.378	0.6	0.86	-0.033	0.038	0.595
1062	1	49316378	1	49316378	1062	1063	134989	0.583	0.53	0.199	0.657	0.903	0.644	0.572	0.188	0.633	0.926	0.86	0.84	0.141	1	1
1063	1	49451367	1	49451367	1063	1064	22248	0.53	0.702	-0.147	0.414	1	0.572	0.623	-0.159	0.439	0.984	0.84	0.88	0.127	1	1
1064	1	49473615	1	49473615	1064	1065	19860	0.702	0.504	-0.154	0.455	1	0.623	0.555	-0.172	0.509	1	0.88	0.86	0.132	1	1
1065	1	49493475	1	49493475	1065	1066	35168	0.504	0.504	-0.087	0.122	0.355	0.555	0.508	0.179	0.516	0.789	0.86	0.82	0.135	1	1
1066	1	49528643	1	49528643	1066	1067	83934	0.504	0.583	-0.205	0.692	0.991	0.508	0.648	0.164	0.473	0.918	0.82	0.52	-0.076	0.156	0.878
1067	1	49612577	1	49612577	1067	1068	39700	0.583	0.755	0.148	0.487	1	0.648	0.822	0.122	0.443	1	0.52	0.56	0.164	0.438	0.718
1068	1	49652277	1	49652277	1068	1069	37920	0.755	0.751	0.191	1	1	0.822	0.818	0.153	1	1	0.56	0.54	0.182	0.544	0.768
1069	1	49690197	1	49690197	1069	1070	112645	0.751	0.526	-0.112	0.27	0.95	0.818	0.648	0.093	0.254	0.787	0.54	0.52	0.186	0.557	0.777
1070	1	49802842	1	49802842	1070	1071	36758	0.526	0.698	-0.088	0.146	0.611	0.648	0.725	0.061	0.082	0.342	0.52	0.74	0.032	0.021	0.234
1071	1	49839600	1	49839600	1071	1072	24990	0.698	0.872	0.003	0	0.037	0.725	0.737	0.021	0.011	0.109	0.74	0.66	0.003	0	0.019
1072	1	49864590	1	49864590	1072	1073	105215	0.872	0.648	-0.049	0.094	1	0.737	0.597	-0.102	0.224	0.966	0.66	0.68	0.002	0	0.012
1073	1	49969805	1	49969805	1073	1074	78009	0.648	0.613	-0.135	0.335	0.989	0.597	0.623	-0.165	0.483	1	0.68	0.64	0.135	0.364	0.659
1074	1	50047814	1	50047814	1074	1075	35095	0.613	0.597	-0.113	0.224	0.725	0.623	0.64	-0.094	0.165	0.696	0.64	0.68	0.093	0.174	0.456
1075	1	50082909	1	50082909	1075	1076	24419	0.597	0.666	0.212	0.838	1	0.64	0.729	0.145	0.461	0.835	0.68	0.68	0.12	0.304	0.551
1076	1	50107328	1	50107328	1076	1077	27272	0.666	0.559	0.155	0.437	0.829	0.729	0.542	-0.101	0.207	0.812	0.68	0.62	0.101	0.198	0.508
1077	1	50134600	1	50134600	1077	1078	28161	0.559	0.524	0.126	0.259	0.547	0.542	0.623	-0.117	0.236	0.68	0.62	0.56	0.006	0.001	0.027
1078	1	50162761	1	50162761	1078	1079	65226	0.524	0.613	-0.065	0.071	0.352	0.623	0.568	-0.077	0.102	0.47	0.56	0.5	0.104	0.176	0.473
1079	1	50227987	1	50227987	1079	1080	34513	0.613	0.739	-0.104	0.235	1	0.568	0.852	-0.091	0.266	1	0.5	0.6	-0.229	0.875	1
1080	1	50262500	1	50262500	1080	1081	33557	0.739	0.54	-0.124	0.322	1	0.852	0.61	0.089	0.261	0.978	0.6	0.54	-0.196	0.643	1
1081	1	50296057	1	50296057	1081	1082	29071	0.54	0.634	-0.15	0.388	0.888	0.61	0.699	0.157	0.49	0.853	0.54	0.56	-0.172	0.481	0.848
1082	1	50325128	1	50325128	1082	1083	35510	0.634	0.577	0.116	0.238	0.55	0.699	0.627	0.056	0.063	0.296	0.56	0.52	0.164	0.438	0.718
1083	1	50360638	1	50360638	1083	1084	27231	0.577	0.579	0.26	1	1	0.627	0.619	0.294	1	1	0.52	0.5	-0.271	1	1
1084	1	50387869	1	50387869	1084	1085	35482	0.579	0.579	0.259	1	1	0.619	0.61	0.298	1	1	0.5	0.5	0.292	1	1
1085	1	50423351	1	50423351	1085	1086	86410	0.579	0.658	0.219	0.874	1	0.61	0.784	0.168	0.698	1	0.5	0.5	0.292	1	1
1086	1	50509761	1	50509761	1086	1087	26807	0.658	0.615	0.154	0.446	0.733	0.784	0.657	0.073	0.138	0.512	0.5	0.56	-0.188	0.571	0.852
1087	1	50536568	1	50536568	1087	1088	64409	0.615	0.638	0.238	1	1	0.657	0.669	0.263	1	1	0.56	0.56	0.222	0.809	0.9
1088	1	50600977	1	50600977	1088	1089	34667	0.638	0.735	0.076	0.127	0.447	0.669	0.78	0.028	0.021	0.192	0.56	0.64	0.128	0.29	0.637
1089	1	50635644	1	50635644	1089	1090	25660	0.735	0.662	-0.067	0.102	0.744	0.78	0.576	-0.039	0.036	0.415	0.64	0.86	-0.042	0.065	0.843
1090	1	50661304	1	50661304	1090	1091	24181	0.662	0.668	0.229	1	1	0.576	0.593	0.225	0.859	0.96	0.86	0.86	0.105	0.761	0.872
1091	1	50685485	1	50685485	1091	1092	24202	0.668	0.688	-0.115	0.277	1	0.593	0.708	-0.107	0.231	0.903	0.86	0.7	-0.046	0.083	1
1092	1	50709687	1	50709687	1092	1093	24263	0.688	0.613	0.202	0.797	1	0.708	0.631	0.193	0.772	1	0.7	0.56	0.225	0.978	1
1093	1	50733950	1	50733950	1093	1094	65683	0.613	0.51	-0.133	0.299	0.702	0.631	0.559	-0.131	0.3	0.807	0.56	0.5	0.229	0.853	1
1094	1	50799633	1	50799633	1094	1095	33038	0.51	0.599	0.075	0.095	0.369	0.559	0.678	0.06	0.067	0.333	0.5	0.62	-0.25	1	1
1095	1	50832671	1	50832671	1095	1096	72983	0.599	0.597	0.225	0.874	0.939	0.678	0.657	0.174	0.619	0.825	0.62	0.76	0.123	0.349	0.823
1096	1	50905654	1	50905654	1096	1097	32924	0.597	0.506	-0.019	0.006	0.095	0.657	0.627	-0.019	0.007	0.147	0.76	0.58	-0.064	0.093	0.637
1097	1	50938578	1	50938578	1097	1098	30225	0.506	0.63	-0.115	0.226	0.628	0.627	0.504	0.11	0.207	0.585	0.58	0.6	-0.162	0.452	0.967
1098	1	50968803	1	50968803	1098	1099	34231	0.63	0.775	0.009	0.002	0.066	0.504	0.818	-0.045	0.055	0.503	0.6	0.94	-0.008	0.005	0.347
1099	1	51003034	1	51003034	1099	1100	35566	0.775	0.559	0.106	0.262	0.843	0.818	0.581	0.107	0.313	1	0.94	0.54	-0.016	0.018	0.574
1100	1	51038600	1	51038600	1100	1101	24900	0.559	0.812	0.094	0.234	0.893	0.581	0.818	0.094	0.242	0.886	0.54	0.74	-0.145	0.44	1
1101	1	51063500	1	51063500	1101	1102	58674	0.812	0.567	0.091	0.22	0.853	0.818	0.648	0.127	0.476	1	0.74	0.58	0.168	0.605	1
1102	1	51122174	1	51122174	1102	1103	26867	0.567	0.749	0.089	0.173	0.628	0.648	0.843	0.026	0.022	0.251	0.58	0.86	0.023	0.019	0.287
1103	1	51149041	1	51149041	1103	1104	89105	0.749	0.662	-0.006	0.001	0.066	0.843	0.597	0.074	0.17	0.785	0.86	0.7	-0.004	0.001	0.099
1104	1	51238146	1	51238146	1104	1105	80266	0.662	0.617	-0.008	0.001	0.063	0.597	0.602	-0.02	0.007	0.125	0.7	0.82	-0.071	0.162	1
1105	1	51318412	1	51318412	1105	1106	27742	0.617	0.862	-0.027	0.026	0.512	0.602	0.771	-0.009	0.002	0.095	0.82	0.88	0.018	0.02	0.178
1106	1	51346154	1	51346154	1106	1107	24721	0.862	0.733	-0.013	0.007	0.341	0.771	0.619	0.012	0.003	0.085	0.88	0.62	-0.074	0.221	1
1107	1	51370875	1	51370875	1107	1108	27609	0.733	0.524	0.035	0.024	0.247	0.619	0.521	-0.061	0.062	0.332	0.62	0.58	-0.062	0.066	0.386
1108	1	51398484	1	51398484	1108	1109	28147	0.524	0.615	0.088	0.13	0.435	0.521	0.686	-0.008	0.001	0.053	0.58	0.9	-0.025	0.029	0.595
1109	1	51426631	1	51426631	1109	1110	25063	0.615	0.662	0.058	0.063	0.279	0.686	0.602	0.03	0.018	0.16	0.9	0.6	-0.021	0.02	0.521
1110	1	51451694	1	51451694	1110	1111	50311	0.662	0.883	-0.004	0.001	0.095	0.602	0.75	0.004	0	0.028	0.6	0.88	-0.079	0.247	1
1111	1	51502005	1	51502005	1111	1112	38293	0.883	0.903	0.075	0.617	0.871	0.75	0.843	0.113	0.517	0.963	0.88	0.88	0.095	0.809	0.9
1112	1	51540298	1	51540298	1112	1113	26614	0.903	0.785	0.071	0.343	0.937	0.843	0.758	0.112	0.515	0.939	0.88	0.88	0.095	0.809	0.9
1113	1	51566912	1	51566912	1113	1114	10564	0.785	0.84	0.121	0.647	0.965	0.758	0.864	0.101	0.471	0.978	0.88	0.94	0.048	0.379	0.9
1114	1	51577476	1	51577476	1114	1115	15314	0.84	0.555	0.022	0.014	0.245	0.864	0.564	-0.013	0.005	0.212	0.94	0.56	0.028	0.058	0.843
1115	1	51592790	1	51592790	1115	1116	28415	0.555	0.593	0.137	0.313	0.604	0.564	0.525	-0.119	0.23	0.573	0.56	0.54	0.12	0.235	0.505
1116	1	51621205	1	51621205	1116	1117	27164	0.593	0.761	0.09	0.185	0.636	0.525	0.831	-0.068	0.133	0.848	0.54	0.84	-0.091	0.247	1
1117	1	51648369	1	51648369	1117	1118	44800	0.761	0.583	0.091	0.189	0.656	0.831	0.593	0.1	0.296	0.997	0.84	0.58	0.089	0.243	0.961
1118	1	51693169	1	51693169	1118	1119	25110	0.583	0.688	-0.004	0	0.027	0.593	0.564	-0.029	0.014	0.164	0.58	0.74	0.043	0.04	0.287
1119	1	51718279	1	51718279	1119	1120	65746	0.688	0.773	0.06	0.095	0.383	0.564	0.758	0.095	0.201	0.698	0.74	0.72	0.098	0.249	0.525
1120	1	51784025	1	51784025	1120	1121	76492	0.773	0.678	-0.046	0.055	0.626	0.758	0.631	-0.068	0.11	0.769	0.72	0.88	-0.049	0.114	1
1121	1	51860517	1	51860517	1121	1122	27517	0.678	0.565	-0.121	0.271	0.86	0.631	0.661	-0.09	0.154	0.718	0.88	0.7	-0.054	0.132	1
1122	1	51888034	1	51888034	1122	1123	36746	0.565	0.751	0.007	0.001	0.048	0.661	0.746	-0.041	0.04	0.48	0.7	0.64	0.088	0.158	0.456
1123	1	51924780	1	51924780	1123	1124	21866	0.751	0.763	0.004	0.001	0.025	0.746	0.725	-0.013	0.004	0.186	0.64	0.52	0.14	0.341	0.748
1124	1	51946646	1	51946646	1124	1125	53709	0.763	0.836	0.021	0.018	0.169	0.725	0.86	-0.001	0	0.02	0.52	0.92	0.045	0.11	1
1125	1	52000355	1	52000355	1125	1126	72106	0.836	0.692	0.01	0.003	0.084	0.86	0.606	-0.026	0.023	0.466	0.92	0.58	0.013	0.01	0.287
1126	1	52072461	1	52072461	1126	1127	30528	0.692	0.812	0.116	0.413	0.893	0.606	0.682	0.213	0.878	1	0.58	0.7	0.175	0.599	1
1127	1	52102989	1	52102989	1127	1128	38630	0.812	0.834	0.094	0.42	0.698	0.682	0.742	0.18	0.784	1	0.7	0.86	0.079	0.248	0.808
1128	1	52141619	1	52141619	1128	1129	47491	0.834	0.69	0.081	0.222	0.708	0.742	0.517	0.116	0.28	0.866	0.86	0.52	-0.057	0.107	0.843
1129	1	52189110	1	52189110	1129	1130	92608	0.69	0.834	0.097	0.317	0.847	0.517	0.758	0.021	0.01	0.169	0.52	0.84	-0.056	0.093	0.727
1130	1	52281718	1	52281718	1130	1131	22445	0.834	0.547	0.034	0.033	0.37	0.758	0.517	0.047	0.048	0.374	0.84	0.56	-0.063	0.121	0.9
1131	1	52304163	1	52304163	1131	1132	27754	0.547	0.625	0.042	0.03	0.203	0.517	0.559	0.105	0.178	0.46	0.56	0.76	-0.095	0.201	0.9
1132	1	52331917	1	52331917	1132	1133	49206	0.625	0.678	0.027	0.014	0.134	0.559	0.699	0.057	0.063	0.341	0.76	0.68	-0.056	0.079	0.727
1133	1	52381123	1	52381123	1133	1134	26740	0.678	0.644	-0.061	0.075	0.536	0.699	0.619	-0.078	0.121	0.676	0.68	0.7	0.008	0.002	0.041
1134	1	52407863	1	52407863	1134	1135	27165	0.644	0.765	-0.079	0.15	0.941	0.619	0.792	-0.053	0.072	0.668	0.7	0.76	-0.046	0.055	0.637
1135	1	52435028	1	52435028	1135	1136	33379	0.765	0.605	0.135	0.423	0.948	0.792	0.661	0.166	0.745	1	0.76	0.54	0.082	0.15	0.637
1136	1	52468407	1	52468407	1136	1137	20840	0.605	0.915	0.046	0.112	0.888	0.661	0.797	0.058	0.091	0.428	0.54	0.72	0.086	0.147	0.568
1137	1	52489247	1	52489247	1137	1138	20080	0.915	0.921	0.082	1	1	0.797	0.852	0.136	0.9	1	0.72	0.72	0.212	1	1
1138	1	52509327	1	52509327	1138	1139	44661	0.921	0.688	0.06	0.227	1	0.852	0.767	0.135	0.812	1	0.72	0.58	0.172	0.6	1
1139	1	52553988	1	52553988	1139	1140	56249	0.688	0.706	-0.07	0.108	0.756	0.767	0.597	-0.074	0.127	0.787	0.58	0.8	-0.092	0.216	1
1140	1	52610237	1	52610237	1140	1141	27395	0.706	0.923	-0.018	0.021	0.784	0.597	0.852	-0.073	0.177	1	0.8	0.72	-0.033	0.034	0.595
1141	1	52637632	1	52637632	1141	1142	60722	0.923	0.901	0.078	0.959	1	0.852	0.843	0.145	1	1	0.72	0.64	0.165	0.586	0.921
1142	1	52698354	1	52698354	1142	1143	31559	0.901	0.919	0.079	0.945	1	0.843	0.852	0.145	1	1	0.64	0.72	0.165	0.586	0.921
1143	1	52729913	1	52729913	1143	1144	30289	0.919	0.919	0.088	1	1	0.852	0.839	0.144	1	1	0.72	0.72	0.212	1	1
1144	1	52760202	1	52760202	1144	1145	27379	0.919	0.903	0.085	1	1	0.839	0.852	0.144	1	1	0.72	0.64	0.165	0.586	0.921
1145	1	52787581	1	52787581	1145	1146	29822	0.903	0.903	0.098	1	1	0.852	0.852	0.148	1	1	0.64	0.64	0.188	0.668	0.817
1146	1	52817403	1	52817403	1146	1147	92730	0.903	0.883	0.075	0.617	0.871	0.852	0.805	0.125	0.794	1	0.64	0.72	0.165	0.586	0.921
1147	1	52910133	1	52910133	1147	1148	26224	0.883	0.551	0.054	0.113	0.835	0.805	0.53	0.076	0.147	0.734	0.72	0.6	-0.067	0.092	0.595
1148	1	52936357	1	52936357	1148	1149	29410	0.551	0.605	0.174	0.51	0.797	0.53	0.678	0.1	0.186	0.589	0.6	0.62	0.121	0.258	0.53
1149	1	52965767	1	52965767	1149	1150	35420	0.605	0.528	0.165	0.456	0.79	0.678	0.585	0.111	0.231	0.587	0.62	0.66	0.168	0.536	0.799
1150	1	53001187	1	53001187	1150	1151	27861	0.528	0.514	0.208	0.692	0.855	0.585	0.606	0.2	0.689	0.867	0.66	0.66	0.197	0.768	0.876
1151	1	53029048	1	53029048	1151	1152	39658	0.514	0.522	-0.139	0.312	0.6	0.606	0.534	0.104	0.182	0.494	0.66	0.66	0.092	0.17	0.412
1152	1	53068706	1	53068706	1152	1153	34534	0.522	0.603	0.194	0.629	0.936	0.534	0.534	0.173	0.483	0.695	0.66	0.8	0.108	0.327	0.821
1153	1	53103240	1	53103240	1153	1154	63513	0.603	0.603	0.233	0.945	0.972	0.534	0.5	-0.197	0.621	0.844	0.8	0.8	0.167	1	1
1154	1	53166753	1	53166753	1154	1155	65044	0.603	0.765	-0.088	0.181	0.946	0.5	0.716	-0.094	0.174	0.662	0.8	0.52	0.071	0.126	0.681
1155	1	53231797	1	53231797	1155	1156	76746	0.765	0.502	-0.118	0.31	1	0.716	0.559	0.141	0.396	0.887	0.52	0.74	0.115	0.275	0.851
1156	1	53308543	1	53308543	1156	1157	27078	0.502	0.792	-0.112	0.307	1	0.559	0.809	0.1	0.262	0.935	0.74	0.5	0.104	0.226	0.801
1157	1	53335621	1	53335621	1157	1158	63570	0.792	0.694	0.156	0.697	1	0.809	0.695	0.139	0.591	1	0.5	0.6	0.25	1	1
1158	1	53399191	1	53399191	1158	1159	40464	0.694	0.777	0.158	0.68	1	0.695	0.784	0.162	0.73	1	0.6	0.5	0.25	1	1
1159	1	53439655	1	53439655	1159	1160	28651	0.777	0.787	0.176	1	1	0.784	0.826	0.121	0.601	0.887	0.5	0.5	0.292	1	1
1160	1	53468306	1	53468306	1160	1161	21798	0.787	0.781	0.176	1	1	0.826	0.78	0.132	0.709	0.976	0.5	0.5	0.292	1	1
1161	1	53490104	1	53490104	1161	1162	106078	0.781	0.698	-0.06	0.099	0.901	0.78	0.767	-0.057	0.104	1	0.5	0.84	0.083	0.207	1
1162	1	53596182	1	53596182	1162	1163	25824	0.698	0.532	0.069	0.09	0.428	0.767	0.61	0.048	0.053	0.334	0.84	0.56	0.02	0.012	0.223
1163	1	53622006	1	53622006	1163	1164	25934	0.532	0.747	0.109	0.254	0.813	0.61	0.835	0.071	0.153	0.703	0.56	0.82	0.106	0.308	1
1164	1	53647940	1	53647940	1164	1165	28061	0.747	0.607	-0.112	0.28	1	0.835	0.513	-0.09	0.234	1	0.82	0.5	0.104	0.294	1
1165	1	53676001	1	53676001	1165	1166	28103	0.607	0.875	0.072	0.201	0.957	0.513	0.78	0.1	0.231	0.882	0.5	0.76	-0.146	0.466	1
1166	1	53704104	1	53704104	1166	1167	38815	0.875	0.706	0.079	0.277	0.901	0.78	0.581	0.13	0.403	1	0.76	0.6	0.175	0.7	1
1167	1	53742919	1	53742919	1167	1168	3967	0.706	0.69	-0.082	0.152	0.9	0.581	0.737	-0.107	0.242	0.97	0.6	0.82	-0.087	0.216	1
1168	1	53746886	1	53746886	1168	1169	100579	0.69	0.802	-0.038	0.042	0.617	0.737	0.881	-0.024	0.029	0.783	0.82	0.9	-0.017	0.021	0.926
1169	1	53847465	1	53847465	1169	1170	27959	0.802	0.662	0.112	0.353	0.855	0.881	0.725	0.118	0.666	1	0.9	0.78	0.079	0.406	1
1170	1	53875424	1	53875424	1170	1171	44827	0.662	0.652	-0.115	0.261	0.978	0.725	0.568	-0.129	0.34	1	0.78	0.52	0.072	0.12	0.626
1171	1	53920251	1	53920251	1171	1172	47650	0.652	0.858	-0.032	0.037	0.645	0.568	0.903	-0.025	0.029	0.597	0.52	0.9	0.004	0.001	0.08
1172	1	53967901	1	53967901	1172	1173	22962	0.858	0.755	0.099	0.431	0.918	0.903	0.746	0.065	0.257	0.9	0.9	0.9	0.062	0.482	0.694
1173	1	53990863	1	53990863	1173	1174	17020	0.755	0.658	0.022	0.012	0.138	0.746	0.597	0.029	0.018	0.188	0.9	0.6	-0.021	0.02	0.521
1174	1	54007883	1	54007883	1174	1175	72194	0.658	0.721	0.178	0.699	0.969	0.597	0.627	0.172	0.524	0.77	0.6	0.82	0.058	0.096	0.54
1175	1	54080077	1	54080077	1175	1176	27326	0.721	0.915	-0.03	0.056	1	0.627	0.924	-0.04	0.098	1	0.82	0.9	0.004	0.001	0.051
1176	1	54107403	1	54107403	1176	1177	65278	0.915	0.806	0.074	0.452	1	0.924	0.843	0.087	0.812	1	0.9	0.72	0.046	0.116	0.637
1177	1	54172681	1	54172681	1177	1178	33363	0.806	0.808	0.15	0.926	0.968	0.843	0.835	0.149	1	1	0.72	0.76	0.11	0.329	0.637
1178	1	54206044	1	54206044	1178	1179	29313	0.808	0.682	0.118	0.411	0.9	0.835	0.661	0.139	0.626	1	0.76	0.68	0.132	0.437	0.807
1179	1	54235357	1	54235357	1179	1180	93884	0.682	0.609	0.052	0.052	0.266	0.661	0.614	0.035	0.024	0.17	0.68	0.56	0.04	0.03	0.223
1180	1	54329241	1	54329241	1180	1181	41856	0.609	0.765	-0.08	0.148	0.865	0.614	0.831	-0.076	0.174	1	0.56	0.7	-0.108	0.227	0.821
1181	1	54371097	1	54371097	1181	1182	16514	0.765	0.579	-0.096	0.208	0.966	0.831	0.547	-0.099	0.284	1	0.7	0.56	-0.129	0.322	0.979
1182	1	54387611	1	54387611	1182	1183	25507	0.579	0.65	0.042	0.031	0.206	0.547	0.597	0.085	0.121	0.386	0.56	0.66	-0.041	0.03	0.273
1183	1	54413118	1	54413118	1183	1184	47814	0.65	0.686	0.134	0.369	0.658	0.597	0.614	0.131	0.303	0.57	0.66	0.7	0.079	0.133	0.4
1184	1	54460932	1	54460932	1184	1185	24011	0.686	0.862	0.095	0.353	1	0.614	0.852	0.107	0.382	1	0.7	0.88	0.092	0.379	1
1185	1	54484943	1	54484943	1185	1186	27126	0.862	0.828	0.105	0.65	0.917	0.852	0.78	0.139	0.893	1	0.88	0.8	0.075	0.333	0.781
1186	1	54512069	1	54512069	1186	1187	28715	0.828	0.688	0.099	0.318	0.833	0.78	0.648	0.126	0.404	0.88	0.8	0.62	0.133	0.472	1
1187	1	54540784	1	54540784	1187	1188	28113	0.688	0.569	0.077	0.113	0.434	0.648	0.648	0.054	0.056	0.237	0.62	0.52	0.203	0.703	1
1188	1	54568897	1	54568897	1188	1189	35576	0.569	0.613	-0.055	0.053	0.332	0.648	0.648	0.007	0.001	0.03	0.52	0.66	-0.069	0.085	0.424
1189	1	54604473	1	54604473	1189	1190	106271	0.613	0.682	-0.067	0.087	0.543	0.648	0.597	-0.008	0.001	0.055	0.66	0.64	-0.109	0.231	0.892
1190	1	54710744	1	54710744	1190	1191	27779	0.682	0.721	0.201	0.926	1	0.597	0.665	0.194	0.703	0.97	0.64	0.66	0.245	1	1
1191	1	54738523	1	54738523	1191	1192	54567	0.721	0.682	0.201	0.926	1	0.665	0.597	0.194	0.703	0.97	0.66	0.64	0.245	1	1
1192	1	54793090	1	54793090	1192	1193	43758	0.682	0.51	-0.16	0.474	1	0.597	0.581	-0.14	0.334	0.828	0.64	0.54	-0.178	0.556	1
1193	1	54836848	1	54836848	1193	1194	36857	0.51	0.877	-0.025	0.024	0.422	0.581	0.936	-0.002	0	0.094	0.54	0.94	-0.037	0.096	1
1194	1	54873705	1	54873705	1194	1195	24387	0.877	0.563	-0.056	0.118	1	0.936	0.504	0.022	0.032	0.684	0.94	0.62	0.015	0.017	0.403
1195	1	54898092	1	54898092	1195	1196	74923	0.563	0.688	0.089	0.151	0.507	0.504	0.627	-0.138	0.325	0.746	0.62	0.7	-0.05	0.051	0.439
1196	1	54973015	1	54973015	1196	1197	19430	0.688	0.706	-0.089	0.179	0.972	0.627	0.665	-0.136	0.357	1	0.7	0.74	-0.1	0.248	1
1197	1	54992445	1	54992445	1197	1198	26197	0.706	0.731	-0.04	0.039	0.504	0.665	0.754	0.026	0.017	0.161	0.74	0.76	-0.088	0.222	1
1198	1	55018642	1	55018642	1198	1199	66441	0.731	0.84	-0.059	0.13	1	0.754	0.911	-0.014	0.013	0.649	0.76	0.76	-0.099	0.296	1
1199	1	55085083	1	55085083	1199	1200	78376	0.84	0.798	0.128	0.753	0.999	0.911	0.873	0.088	0.867	1	0.76	0.66	0.205	1	1
1200	1	55163459	1	55163459	1200	1201	84731	0.798	0.589	0.038	0.037	0.32	0.873	0.699	0.017	0.012	0.19	0.66	0.66	-0.033	0.021	0.281
1201	1	55248190	1	55248190	1201	1202	23474	0.589	0.628	-0.16	0.452	1	0.699	0.619	-0.133	0.357	1	0.66	0.58	0.182	0.604	0.921
1202	1	55271664	1	55271664	1202	1203	25688	0.628	0.51	-0.189	0.613	1	0.619	0.614	-0.164	0.482	1	0.58	0.66	0.182	0.604	0.921
1203	1	55297352	1	55297352	1203	1204	61785	0.51	0.783	0.109	0.282	0.988	0.614	0.814	0.111	0.345	0.973	0.66	0.88	0.04	0.068	0.505
1204	1	55359137	1	55359137	1204	1205	87828	0.783	0.785	0.178	1	1	0.814	0.814	0.152	1	1	0.88	0.88	0.095	0.809	0.9
1205	1	55446965	1	55446965	1205	1206	32287	0.785	0.632	0.145	0.532	1	0.814	0.589	0.102	0.282	0.927	0.88	0.68	0.107	0.503	1
1206	1	55479252	1	55479252	1206	1207	23575	0.632	0.747	0.153	0.53	0.954	0.589	0.733	0.155	0.506	0.984	0.68	0.68	0.245	1	1
1207	1	55502827	1	55502827	1207	1208	24072	0.747	0.549	0.104	0.233	0.752	0.733	0.53	-0.134	0.366	1	0.68	0.6	-0.142	0.384	1
1208	1	55526899	1	55526899	1208	1209	70453	0.549	0.721	-0.125	0.315	0.997	0.53	0.775	0.146	0.491	1	0.6	0.8	0.125	0.407	1
1209	1	55597352	1	55597352	1209	1210	34135	0.721	0.688	0.192	0.857	1	0.775	0.725	0.2	1	1	0.8	0.72	0.154	0.737	1
1210	1	55631487	1	55631487	1210	1211	29543	0.688	0.508	-0.116	0.251	0.755	0.725	0.513	0.118	0.28	0.837	0.72	0.52	0.178	0.632	1
1211	1	55661030	1	55661030	1211	1212	65643	0.508	0.729	-0.087	0.153	0.653	0.513	0.636	0.116	0.233	0.622	0.52	0.66	0.16	0.457	0.905
1212	1	55726673	1	55726673	1212	1213	23635	0.729	0.779	-0.069	0.139	1	0.636	0.809	-0.076	0.162	1	0.66	0.86	-0.037	0.05	0.77
1213	1	55750308	1	55750308	1213	1214	58622	0.779	0.856	-0.032	0.049	1	0.809	0.831	-0.04	0.072	1	0.86	0.88	-0.035	0.096	1
1214	1	55808930	1	55808930	1214	1215	36311	0.856	0.68	-0.019	0.014	0.419	0.831	0.636	-0.005	0.001	0.08	0.88	0.8	-0.05	0.148	1
1215	1	55845241	1	55845241	1215	1216	68257	0.68	0.559	0.104	0.2	0.579	0.636	0.517	0.124	0.264	0.656	0.8	0.66	0.067	0.124	0.505
1216	1	55913498	1	55913498	1216	1217	34878	0.559	0.589	0.216	0.779	0.938	0.517	0.538	0.264	1	1	0.66	0.66	0.197	0.768	0.876
1217	1	55948376	1	55948376	1217	1218	98285	0.589	0.731	0.018	0.007	0.115	0.538	0.695	-0.015	0.004	0.106	0.66	0.7	-0.004	0	0.041
1218	1	56046661	1	56046661	1218	1219	22165	0.731	0.743	-0.069	0.128	1	0.695	0.792	-0.085	0.207	1	0.7	0.74	-0.038	0.035	0.481
1219	1	56068826	1	56068826	1219	1220	24249	0.743	0.514	0.142	0.423	1	0.792	0.576	0.122	0.369	1	0.74	0.56	-0.134	0.38	1
1220	1	56093075	1	56093075	1220	1221	35674	0.514	0.534	-0.181	0.53	0.8	0.576	0.517	-0.144	0.338	0.702	0.56	0.76	0.176	0.688	1
1221	1	56128749	1	56128749	1221	1222	67712	0.534	0.506	-0.181	0.526	0.785	0.517	0.551	-0.164	0.436	0.756	0.76	0.56	0.176	0.688	1
1222	1	56196461	1	56196461	1222	1223	52736	0.506	0.626	0.088	0.132	0.465	0.551	0.623	0.09	0.139	0.433	0.56	0.5	0.042	0.028	0.189
1223	1	56249197	1	56249197	1223	1224	29528	0.626	0.719	0.172	0.63	0.981	0.623	0.737	0.172	0.65	1	0.5	0.7	-0.104	0.207	0.694
1224	1	56278725	1	56278725	1224	1225	26623	0.719	0.844	0.099	0.365	0.877	0.737	0.886	0.089	0.403	1	0.7	0.7	0.167	0.63	0.794
1225	1	56305348	1	56305348	1225	1226	138363	0.844	0.814	0.055	0.151	0.432	0.886	0.754	0.097	0.502	1	0.7	0.66	0.017	0.006	0.084
1226	1	56443711	1	56443711	1226	1227	34809	0.814	0.8	0.066	0.183	0.447	0.754	0.839	0.112	0.505	0.926	0.66	0.64	0.037	0.026	0.169
1227	1	56478520	1	56478520	1227	1228	22858	0.8	0.563	-0.082	0.17	0.938	0.839	0.593	-0.055	0.093	0.843	0.64	0.72	-0.064	0.089	0.637
1228	1	56501378	1	56501378	1228	1229	49217	0.563	0.709	-0.114	0.256	0.898	0.593	0.716	-0.096	0.189	0.833	0.72	0.86	-0.061	0.152	1
1229	1	56550595	1	56550595	1229	1230	23999	0.709	0.532	0.159	0.495	1	0.716	0.542	0.161	0.514	1	0.86	0.6	0.112	0.438	1
1230	1	56574594	1	56574594	1230	1231	20776	0.532	0.54	-0.054	0.047	0.251	0.542	0.508	0.038	0.023	0.162	0.6	0.58	0.067	0.076	0.287
1231	1	56595370	1	56595370	1231	1232	22328	0.54	0.753	-0.09	0.173	0.787	0.508	0.801	0.119	0.354	1	0.58	0.54	-0.111	0.203	0.574
1232	1	56617698	1	56617698	1232	1233	35164	0.753	0.52	-0.054	0.062	0.453	0.801	0.576	-0.063	0.103	0.751	0.54	0.7	-0.058	0.065	0.423
1233	1	56652862	1	56652862	1233	1234	36218	0.52	0.711	-0.123	0.298	0.891	0.576	0.682	-0.126	0.301	0.938	0.7	0.86	-0.046	0.083	1
1234	1	56689080	1	56689080	1234	1235	27043	0.711	0.709	0.207	1	1	0.682	0.686	0.226	1	1	0.86	0.86	0.105	0.761	0.872
1235	1	56716123	1	56716123	1235	1236	58434	0.709	0.711	0.207	1	1	0.686	0.691	0.223	1	1	0.86	0.86	0.105	0.761	0.872
1236	1	56774557	1	56774557	1236	1237	24666	0.711	0.925	-0.012	0.01	0.543	0.691	0.835	-0.073	0.182	1	0.86	0.82	0.01	0.006	0.087
1237	1	56799223	1	56799223	1237	1238	64082	0.925	0.86	0.028	0.097	0.441	0.835	0.733	0.138	0.701	1	0.82	0.68	0.109	0.371	0.892
1238	1	56863305	1	56863305	1238	1239	112136	0.86	0.508	0.048	0.076	0.672	0.733	0.508	0.043	0.038	0.317	0.68	0.54	-0.098	0.179	0.668
1239	1	56975441	1	56975441	1239	1240	57727	0.508	0.579	-0.138	0.313	0.667	0.508	0.517	-0.201	0.648	0.847	0.54	0.76	0.145	0.464	1
1240	1	57033168	1	57033168	1240	1241	24152	0.579	0.899	-0.028	0.035	0.652	0.517	0.949	-0.037	0.112	1	0.76	0.88	-0.039	0.08	1
1241	1	57057320	1	57057320	1241	1242	22422	0.899	0.648	-0.016	0.012	0.441	0.949	0.64	-0.011	0.011	0.617	0.88	0.54	-0.032	0.038	0.574
1242	1	57079742	1	57079742	1242	1243	32533	0.648	0.747	-0.028	0.018	0.313	0.64	0.822	-0.035	0.037	0.55	0.54	0.9	0.008	0.003	0.154
1243	1	57112275	1	57112275	1243	1244	68387	0.747	0.506	-0.055	0.063	0.436	0.822	0.576	0.062	0.106	0.6	0.9	0.66	0.096	0.455	1
1244	1	57180662	1	57180662	1244	1245	31831	0.506	0.674	-0.079	0.115	0.493	0.576	0.703	0.161	0.509	0.942	0.66	0.8	0.192	1	1
1245	1	57212493	1	57212493	1245	1246	68524	0.674	0.607	0.092	0.16	0.464	0.703	0.53	-0.081	0.125	0.577	0.8	0.58	0.013	0.004	0.108
1246	1	57281017	1	57281017	1246	1247	28344	0.607	0.573	-0.159	0.43	0.944	0.53	0.623	0.172	0.506	0.862	0.58	0.6	-0.121	0.25	0.719
1247	1	57309361	1	57309361	1247	1248	38835	0.573	0.575	0.209	0.732	0.859	0.623	0.623	0.196	0.696	0.835	0.6	0.54	0.2	0.671	0.926
1248	1	57348196	1	57348196	1248	1249	21924	0.575	0.686	0.143	0.386	0.789	0.623	0.767	0.143	0.489	0.987	0.54	0.54	-0.191	0.59	0.902
1249	1	57370120	1	57370120	1249	1250	21888	0.686	0.654	-0.105	0.227	0.967	0.767	0.508	-0.103	0.237	0.898	0.54	0.86	0.074	0.184	0.981
1250	1	57392008	1	57392008	1250	1251	31464	0.654	0.571	0.2	0.723	1	0.508	0.623	-0.16	0.437	0.864	0.86	0.78	0.102	0.509	0.939
1251	1	57423472	1	57423472	1251	1252	64205	0.571	0.686	-0.13	0.319	0.963	0.623	0.737	0.151	0.498	0.92	0.78	0.54	0.122	0.352	1
1252	1	57487677	1	57487677	1252	1253	21895	0.686	0.601	-0.115	0.256	0.917	0.737	0.525	0.125	0.321	0.903	0.54	0.86	0.074	0.184	0.981
1253	1	57509572	1	57509572	1253	1254	35259	0.601	0.514	0.152	0.385	0.741	0.525	0.555	-0.169	0.466	0.803	0.86	0.66	0.088	0.289	0.956
1254	1	57544831	1	57544831	1254	1255	22733	0.514	0.796	0.093	0.213	0.889	0.555	0.928	0.042	0.108	1	0.66	0.8	0.108	0.327	0.821
1255	1	57567564	1	57567564	1255	1256	24861	0.796	0.625	0.142	0.532	1	0.928	0.742	0.052	0.213	0.977	0.8	0.56	0.067	0.113	0.595
1256	1	57592425	1	57592425	1256	1257	27131	0.625	0.763	-0.103	0.252	1	0.742	0.742	-0.071	0.136	1	0.56	0.68	-0.106	0.209	0.752
1257	1	57619556	1	57619556	1257	1258	25162	0.763	0.808	0.002	0	0.013	0.742	0.839	0.01	0.004	0.084	0.68	0.84	0.102	0.353	0.934
1258	1	57644718	1	57644718	1258	1259	63672	0.808	0.842	0.05	0.122	0.393	0.839	0.919	0.034	0.113	0.499	0.84	0.72	0.094	0.327	0.817
1259	1	57708390	1	57708390	1259	1260	30417	0.842	0.711	0.018	0.011	0.156	0.919	0.708	0.004	0.001	0.067	0.72	0.84	0.073	0.198	0.637
1260	1	57738807	1	57738807	1260	1261	25098	0.711	0.534	-0.163	0.521	1	0.708	0.564	-0.163	0.524	1	0.84	0.6	0.075	0.174	0.781
1261	1	57763905	1	57763905	1261	1262	33947	0.534	0.555	0.199	0.642	0.837	0.564	0.521	0.19	0.586	0.833	0.6	0.56	0.217	0.794	0.967
1262	1	57797852	1	57797852	1262	1263	39402	0.555	0.609	-0.173	0.508	0.993	0.521	0.564	-0.182	0.541	0.872	0.56	0.76	0.072	0.114	0.533
1263	1	57837254	1	57837254	1263	1264	35633	0.609	0.792	0.047	0.057	0.374	0.564	0.814	0.058	0.09	0.553	0.76	0.68	0.09	0.204	0.551
1264	1	57872887	1	57872887	1264	1265	28414	0.792	0.794	0.172	1	1	0.814	0.826	0.136	0.844	0.959	0.68	0.68	0.287	1	1
1265	1	57901301	1	57901301	1265	1266	25129	0.794	0.719	-0.07	0.149	1	0.826	0.818	-0.021	0.021	0.667	0.68	0.62	-0.149	0.434	1
1266	1	57926430	1	57926430	1266	1267	34219	0.719	0.54	-0.154	0.475	1	0.818	0.5	0.094	0.237	1	0.62	0.54	0.177	0.538	0.865
1267	1	57960649	1	57960649	1267	1268	27772	0.54	0.755	0.113	0.276	0.852	0.5	0.818	-0.064	0.11	0.704	0.54	0.68	-0.161	0.479	1
1268	1	57988421	1	57988421	1268	1269	24259	0.755	0.753	0.093	0.25	0.503	0.818	0.75	0.109	0.425	0.797	0.68	0.82	0.172	0.918	1
1269	1	58012680	1	58012680	1269	1270	22112	0.753	0.755	0.198	1	1	0.75	0.75	0.212	1	1	0.82	0.82	0.162	1	1
1270	1	58034792	1	58034792	1270	1271	51207	0.755	0.866	0.021	0.021	0.209	0.75	0.669	0.085	0.176	0.511	0.82	0.88	-0.024	0.037	1
1271	1	58085999	1	58085999	1271	1272	24877	0.866	0.866	0.126	1	1	0.669	0.669	0.267	1	1	0.88	0.88	0.095	0.809	0.9
1272	1	58110876	1	58110876	1272	1273	19510	0.866	0.824	0.117	0.815	1	0.669	0.653	0.264	1	1	0.88	0.88	0.095	0.809	0.9
1273	1	58130386	1	58130386	1273	1274	66182	0.824	0.625	-0.027	0.022	0.416	0.653	0.733	-0.059	0.078	0.635	0.88	0.64	-0.069	0.197	1
1274	1	58196568	1	58196568	1274	1275	2544	0.625	0.626	0.256	1	1	0.733	0.729	0.162	0.676	0.831	0.64	0.64	0.272	1	1
1275	1	58199112	1	58199112	1275	1276	33586	0.626	0.571	-0.155	0.419	0.967	0.729	0.559	-0.109	0.242	0.909	0.64	0.52	0.202	0.713	1
1276	1	58232698	1	58232698	1276	1277	71429	0.571	0.708	0.008	0.001	0.048	0.559	0.733	-0.028	0.016	0.237	0.52	0.52	-0.084	0.114	0.365
1277	1	58304127	1	58304127	1277	1278	10163	0.708	0.767	0.171	0.786	1	0.733	0.881	0.077	0.291	0.887	0.52	0.58	-0.191	0.599	0.947
1278	1	58314290	1	58314290	1278	1279	101929	0.767	0.652	0.119	0.348	0.782	0.881	0.742	0.049	0.121	0.56	0.58	0.56	0.115	0.22	0.489
1279	1	58416219	1	58416219	1279	1280	27054	0.652	0.538	-0.115	0.233	0.713	0.742	0.525	0.116	0.281	0.853	0.56	0.52	0.164	0.438	0.718
1280	1	58443273	1	58443273	1280	1281	28439	0.538	0.502	-0.064	0.065	0.276	0.525	0.606	0.089	0.132	0.428	0.52	0.68	-0.091	0.152	0.591
1281	1	58471712	1	58471712	1281	1282	42962	0.502	0.589	0.141	0.326	0.681	0.606	0.657	0.184	0.632	0.887	0.68	0.54	0.089	0.147	0.516
1282	1	58514674	1	58514674	1282	1283	22321	0.589	0.85	0.027	0.023	0.303	0.657	0.852	0.03	0.031	0.306	0.54	0.9	-0.033	0.05	0.725
1283	1	58536995	1	58536995	1283	1284	7414	0.85	0.885	-0.019	0.027	1	0.852	0.792	-0.028	0.038	0.907	0.9	0.92	-0.017	0.042	1
1284	1	58544409	1	58544409	1284	1285	36860	0.885	0.852	0.075	0.439	0.768	0.792	0.758	0.074	0.182	0.47	0.92	0.84	0.057	0.325	0.843
1285	1	58581269	1	58581269	1285	1286	27433	0.852	0.547	-0.026	0.021	0.381	0.758	0.513	0.092	0.184	0.74	0.84	0.58	0.068	0.143	0.736
1286	1	58608702	1	58608702	1286	1287	27125	0.547	0.611	0.206	0.719	0.965	0.513	0.517	-0.227	0.825	0.964	0.58	0.7	0.133	0.348	0.766
1287	1	58635827	1	58635827	1287	1288	51903	0.611	0.706	-0.012	0.003	0.104	0.517	0.602	0.014	0.003	0.066	0.7	0.76	0.058	0.089	0.347
1288	1	58687730	1	58687730	1288	1289	30213	0.706	0.609	0.027	0.014	0.148	0.602	0.669	0.072	0.098	0.362	0.76	0.64	0.091	0.196	0.591
1289	1	58717943	1	58717943	1289	1290	66469	0.609	0.925	0.016	0.016	0.359	0.669	0.886	0.026	0.031	0.343	0.64	0.9	0.029	0.041	0.456
1290	1	58784412	1	58784412	1290	1291	28372	0.925	0.585	0.054	0.176	1	0.886	0.534	0.025	0.025	0.408	0.9	0.62	0.025	0.029	0.403
1291	1	58812784	1	58812784	1291	1292	65448	0.585	0.605	-0.187	0.6	1	0.534	0.648	-0.143	0.358	0.87	0.62	0.6	0.121	0.258	0.53
1292	1	58878232	1	58878232	1292	1293	80622	0.605	0.585	-0.125	0.269	0.762	0.648	0.593	-0.028	0.014	0.195	0.6	0.62	0.038	0.025	0.164
1293	1	58958854	1	58958854	1293	1294	27263	0.585	0.684	0.016	0.005	0.088	0.593	0.504	0.042	0.029	0.204	0.62	0.52	-0.005	0	0.027
1294	1	58986117	1	58986117	1294	1295	24372	0.684	0.848	0.102	0.371	0.978	0.504	0.686	0.169	0.533	1	0.52	0.74	0.157	0.511	1
1295	1	59010489	1	59010489	1295	1296	45399	0.848	0.7	0.029	0.032	0.275	0.686	0.653	0.002	0	0.012	0.74	0.56	0.012	0.003	0.08
1296	1	59055888	1	59055888	1296	1297	52745	0.7	0.67	-0.038	0.032	0.387	0.653	0.763	-0.064	0.099	0.773	0.56	0.74	-0.051	0.055	0.444
1297	1	59108633	1	59108633	1297	1298	96828	0.67	0.717	-0.001	0	0.008	0.763	0.636	-0.046	0.051	0.534	0.74	0.94	0.051	0.238	1
1298	1	59205461	1	59205461	1298	1299	74378	0.717	0.692	0.141	0.457	0.719	0.636	0.627	0.183	0.62	0.802	0.94	0.78	0.035	0.127	0.748
1299	1	59279839	1	59279839	1299	1300	118010	0.692	0.818	0.036	0.041	0.288	0.627	0.814	0.044	0.053	0.372	0.78	0.8	0.012	0.006	0.08
1300	1	59397849	1	59397849	1300	1301	101129	0.818	0.593	0.01	0.003	0.094	0.814	0.657	-0.014	0.005	0.214	0.8	0.78	0.033	0.04	0.214
1301	1	59498978	1	59498978	1301	1302	39626	0.593	0.547	0.18	0.54	0.806	0.657	0.686	0.138	0.39	0.668	0.78	0.76	0.161	0.826	0.962
1302	1	59538604	1	59538604	1302	1303	42659	0.547	0.662	0.135	0.331	0.732	0.686	0.648	0.107	0.232	0.524	0.76	0.88	-0.018	0.017	0.637
1303	1	59581263	1	59581263	1303	1304	89168	0.662	0.656	-0.106	0.224	0.915	0.648	0.712	-0.059	0.075	0.583	0.88	0.82	-0.024	0.037	1
1304	1	59670431	1	59670431	1304	1305	30723	0.656	0.911	-0.044	0.104	1	0.712	0.936	-0.011	0.01	0.617	0.82	0.92	-0.009	0.008	0.637
1305	1	59701154	1	59701154	1305	1306	29667	0.911	0.709	-0.002	0	0.088	0.936	0.771	0.005	0.002	0.099	0.92	0.72	-0.026	0.045	1
1306	1	59730821	1	59730821	1306	1307	44850	0.709	0.668	0.185	0.751	0.955	0.771	0.733	0.163	0.771	0.972	0.72	0.66	0.135	0.403	0.731
1307	1	59775671	1	59775671	1307	1308	67876	0.668	0.526	-0.13	0.304	0.824	0.733	0.538	0.119	0.29	0.827	0.66	0.52	0.056	0.056	0.316
1308	1	59843547	1	59843547	1308	1309	30465	0.526	0.717	0.092	0.167	0.619	0.538	0.72	-0.081	0.131	0.628	0.52	0.64	0.098	0.168	0.525
1309	1	59874012	1	59874012	1309	1310	44623	0.717	0.652	-0.057	0.069	0.575	0.72	0.814	-0.058	0.111	1	0.64	0.8	0.017	0.008	0.13
1310	1	59918635	1	59918635	1310	1311	21964	0.652	0.63	0.224	0.95	1	0.814	0.775	0.142	0.764	0.982	0.8	0.66	0.108	0.327	0.821
1311	1	59940599	1	59940599	1311	1312	21774	0.63	0.911	-0.028	0.042	0.861	0.775	0.949	-0.019	0.042	1	0.66	0.94	-0.022	0.037	1
1312	1	59962373	1	59962373	1312	1313	24681	0.911	0.719	0.041	0.104	0.643	0.949	0.818	0.041	0.235	0.989	0.94	0.74	0.051	0.238	1
1313	1	59987054	1	59987054	1313	1314	23042	0.719	0.706	0.203	0.984	1	0.818	0.797	0.152	0.954	1	0.74	0.72	0.203	1	1
1314	1	60010096	1	60010096	1314	1315	36826	0.706	0.709	-0.092	0.199	1	0.797	0.72	-0.072	0.159	1	0.72	0.78	-0.107	0.334	1
1315	1	60046922	1	60046922	1315	1316	34079	0.709	0.698	-0.036	0.029	0.404	0.72	0.661	-0.054	0.066	0.575	0.78	0.8	-0.029	0.031	0.663
1316	1	60081001	1	60081001	1316	1317	79116	0.698	0.789	-0.009	0.002	0.146	0.661	0.775	-0.042	0.046	0.558	0.8	0.78	-0.029	0.031	0.663
1317	1	60160117	1	60160117	1317	1318	31805	0.789	0.571	-0.019	0.009	0.214	0.775	0.597	-0.05	0.059	0.552	0.78	0.66	0.011	0.003	0.075
1318	1	60191922	1	60191922	1318	1319	70583	0.571	0.619	0.148	0.378	0.678	0.597	0.581	-0.14	0.334	0.828	0.66	0.88	0.103	0.443	1
1319	1	60262505	1	60262505	1319	1320	23895	0.619	0.796	0.114	0.339	0.905	0.581	0.648	0.19	0.647	0.929	0.88	0.86	0.048	0.184	0.468
1320	1	60286400	1	60286400	1320	1321	23523	0.796	0.711	0.148	0.658	1	0.648	0.538	0.198	0.692	1	0.86	0.8	0.129	0.866	1
1321	1	60309923	1	60309923	1321	1322	28672	0.711	0.704	0.128	0.382	0.63	0.538	0.5	-0.218	0.764	0.944	0.8	0.66	0.129	0.465	0.979
1322	1	60338595	1	60338595	1322	1323	1082	0.704	0.7	0.2	0.914	0.965	0.5	0.5	0.299	1	1	0.66	0.66	0.197	0.768	0.876
1323	1	60339677	1	60339677	1323	1324	23051	0.7	0.783	0.075	0.158	0.495	0.5	0.669	-0.085	0.132	0.517	0.66	0.82	0.039	0.046	0.33
1324	1	60362728	1	60362728	1324	1325	27628	0.783	0.542	0.095	0.216	0.811	0.669	0.513	-0.137	0.339	0.85	0.82	0.7	0.075	0.181	0.595
1325	1	60390356	1	60390356	1325	1326	53263	0.542	0.68	0.106	0.208	0.612	0.513	0.665	-0.128	0.295	0.786	0.7	0.84	0.088	0.271	0.781
1326	1	60443619	1	60443619	1326	1327	50760	0.68	0.721	0.144	0.476	0.762	0.665	0.843	0.078	0.206	0.747	0.84	0.86	0.099	0.608	0.843
1327	1	60494379	1	60494379	1327	1328	26904	0.721	0.688	-0.076	0.132	0.868	0.843	0.678	-0.016	0.009	0.324	0.86	0.94	-0.017	0.045	1
1328	1	60521283	1	60521283	1328	1329	54887	0.688	0.773	-0.035	0.033	0.498	0.678	0.771	0.014	0.005	0.089	0.94	0.54	-0.058	0.236	1
1329	1	60576170	1	60576170	1329	1330	75832	0.773	0.749	0.012	0.005	0.073	0.771	0.551	0.011	0.003	0.084	0.54	0.88	-0.032	0.038	0.574
1330	1	60652002	1	60652002	1330	1331	22380	0.749	0.674	-0.01	0.002	0.117	0.551	0.737	0.027	0.015	0.186	0.88	0.8	0.075	0.333	0.781
1331	1	60674382	1	60674382	1331	1332	31555	0.674	0.543	-0.116	0.248	0.782	0.737	0.517	0.082	0.138	0.601	0.8	0.68	-0.071	0.144	1
1332	1	60705937	1	60705937	1332	1333	36179	0.543	0.872	-0.03	0.033	0.519	0.517	0.89	-0.022	0.02	0.411	0.68	0.78	-0.001	0	0.012
1333	1	60742116	1	60742116	1333	1334	34804	0.872	0.577	0.069	0.177	0.937	0.89	0.606	0.062	0.164	0.929	0.78	0.54	0.039	0.036	0.33
1334	1	60776920	1	60776920	1334	1335	28062	0.577	0.854	-0.055	0.098	0.885	0.606	0.835	-0.076	0.174	1	0.54	0.78	-0.107	0.267	1
1335	1	60804982	1	60804982	1335	1336	31019	0.854	0.858	0.125	1	1	0.835	0.835	0.146	1	1	0.78	0.78	0.17	0.981	0.991
1336	1	60836001	1	60836001	1336	1337	77435	0.858	0.545	0.037	0.045	0.474	0.835	0.564	-0.047	0.066	0.654	0.78	0.52	-0.116	0.313	1
1337	1	60913436	1	60913436	1337	1338	22894	0.545	0.87	0.069	0.171	0.976	0.564	0.89	-0.05	0.104	1	0.52	0.78	-0.116	0.313	1
1338	1	60936330	1	60936330	1338	1339	57817	0.87	0.648	-0.029	0.032	0.624	0.89	0.674	-0.021	0.021	0.59	0.78	0.74	-0.078	0.182	1
1339	1	60994147	1	60994147	1339	1340	32889	0.648	0.713	0.159	0.54	0.854	0.674	0.809	0.101	0.301	0.786	0.74	0.74	0.297	1	1
1340	1	61027036	1	61027036	1340	1341	31108	0.713	0.553	0.156	0.48	0.982	0.809	0.602	0.12	0.391	1	0.74	0.7	-0.121	0.361	1
1341	1	61058144	1	61058144	1341	1342	54643	0.553	0.51	-0.168	0.455	0.766	0.602	0.559	-0.14	0.334	0.8	0.7	0.84	0.088	0.271	0.781
1342	1	61112787	1	61112787	1342	1343	46245	0.51	0.528	0.188	0.567	0.78	0.559	0.542	0.14	0.321	0.587	0.84	0.54	0.055	0.091	0.637
1343	1	61159032	1	61159032	1343	1344	50045	0.528	0.621	0.188	0.601	0.938	0.542	0.542	0.197	0.631	0.795	0.54	0.56	0.287	1	1
1344	1	61209077	1	61209077	1344	1345	67847	0.621	0.619	0.114	0.235	0.486	0.542	0.568	0.204	0.681	0.869	0.56	0.6	-0.242	0.988	1
1345	1	61276924	1	61276924	1345	1346	73513	0.619	0.794	-0.026	0.018	0.338	0.568	0.691	-0.094	0.17	0.706	0.6	0.64	-0.196	0.694	1
1346	1	61350437	1	61350437	1346	1347	28705	0.794	0.826	-0.004	0.001	0.121	0.691	0.89	0.008	0.003	0.108	0.64	0.64	0.23	0.997	0.998
1347	1	61379142	1	61379142	1347	1348	38140	0.826	0.508	-0.096	0.259	1	0.89	0.657	-0.025	0.028	0.661	0.64	0.56	0.232	0.952	1
1348	1	61417282	1	61417282	1348	1349	71895	0.508	0.674	0.031	0.017	0.187	0.657	0.665	0.008	0.001	0.034	0.56	0.92	-0.053	0.152	1
1349	1	61489177	1	61489177	1349	1350	49000	0.674	0.727	-0.083	0.159	0.937	0.665	0.725	-0.049	0.055	0.534	0.92	0.76	0.002	0	0.027
1350	1	61538177	1	61538177	1350	1351	6731	0.727	0.696	-0.101	0.244	1	0.725	0.699	-0.077	0.143	0.934	0.76	0.92	0.002	0	0.027
1351	1	61544908	1	61544908	1351	1352	17361	0.696	0.729	-0.1	0.239	1	0.699	0.75	-0.071	0.126	0.938	0.92	0.76	0.002	0	0.027
1352	1	61562269	1	61562269	1352	1353	23705	0.729	0.723	0.082	0.169	0.417	0.75	0.653	0.115	0.313	0.707	0.76	0.86	0.118	0.629	1
1353	1	61585974	1	61585974	1353	1354	53253	0.723	0.516	-0.081	0.13	0.601	0.653	0.525	-0.14	0.348	0.851	0.86	0.82	0.198	1	1
1354	1	61639227	1	61639227	1354	1355	95477	0.516	0.599	0.092	0.141	0.445	0.525	0.623	0.079	0.107	0.4	0.82	0.58	0.155	0.668	1
1355	1	61734704	1	61734704	1355	1356	39290	0.599	0.828	-0.077	0.173	1	0.623	0.814	-0.091	0.23	1	0.58	0.88	0.124	0.599	1
1356	1	61773994	1	61773994	1356	1357	67204	0.828	0.749	-0.023	0.02	0.537	0.814	0.814	-0.036	0.056	1	0.88	0.84	0.002	0	0.017
1357	1	61841198	1	61841198	1357	1358	42020	0.749	0.7	-0.052	0.069	0.692	0.814	0.64	-0.024	0.017	0.362	0.84	0.68	-0.044	0.067	0.863
1358	1	61883218	1	61883218	1358	1359	23989	0.7	0.621	-0.025	0.012	0.215	0.64	0.648	0.052	0.052	0.232	0.68	0.52	-0.008	0.001	0.049
1359	1	61907207	1	61907207	1359	1360	25476	0.621	0.68	0.147	0.421	0.74	0.648	0.708	0.143	0.434	0.755	0.52	0.6	0.163	0.441	0.781
1360	1	61932683	1	61932683	1360	1361	82931	0.68	0.866	0.07	0.195	0.77	0.708	0.941	0.021	0.037	0.49	0.6	0.84	0.096	0.285	0.998
1361	1	62015614	1	62015614	1361	1362	27108	0.866	0.551	0.081	0.23	1	0.941	0.716	0.026	0.059	0.609	0.84	0.7	0.108	0.416	0.967
1362	1	62042722	1	62042722	1362	1363	42889	0.551	0.623	0.071	0.086	0.34	0.716	0.682	0.066	0.098	0.34	0.7	0.82	0.138	0.61	1
1363	1	62085611	1	62085611	1363	1364	32769	0.623	0.717	-0.095	0.19	0.892	0.682	0.665	-0.125	0.323	1	0.82	0.54	-0.089	0.217	1
1364	1	62118380	1	62118380	1364	1365	38727	0.717	0.5	-0.081	0.131	0.576	0.665	0.517	0.17	0.517	0.98	0.54	0.56	0.037	0.022	0.154
1365	1	62157107	1	62157107	1365	1366	25909	0.5	0.87	0.075	0.2	1	0.517	0.822	-0.109	0.327	1	0.56	0.86	-0.066	0.146	1
1366	1	62183016	1	62183016	1366	1367	58345	0.87	0.514	-0.036	0.046	0.569	0.822	0.559	0.073	0.146	0.729	0.86	0.86	-0.02	0.028	1
1367	1	62241361	1	62241361	1367	1368	27664	0.514	0.783	-0.097	0.222	0.919	0.559	0.763	0.114	0.291	0.858	0.86	0.64	-0.042	0.065	0.843
1368	1	62269025	1	62269025	1368	1369	82483	0.783	0.599	-0.03	0.022	0.347	0.763	0.559	0.071	0.113	0.536	0.64	0.9	-0.013	0.008	0.347
1369	1	62351508	1	62351508	1369	1370	24492	0.599	0.765	0.033	0.025	0.233	0.559	0.822	0.051	0.073	0.514	0.9	0.72	0.025	0.034	0.347
1370	1	62376000	1	62376000	1370	1371	25269	0.765	0.711	0.005	0.001	0.028	0.822	0.822	0.03	0.042	0.206	0.72	0.52	-0.051	0.051	0.378
1371	1	62401269	1	62401269	1371	1372	27186	0.711	0.579	-0.045	0.041	0.374	0.822	0.517	0.04	0.044	0.438	0.52	0.64	-0.027	0.012	0.154
1372	1	62428455	1	62428455	1372	1373	25204	0.579	0.729	-0.134	0.371	1	0.517	0.924	0.037	0.077	0.933	0.64	0.54	-0.074	0.096	0.448
1373	1	62453659	1	62453659	1373	1374	26631	0.729	0.743	-0.076	0.154	1	0.924	0.636	-0.035	0.074	1	0.54	0.82	-0.089	0.217	1
1374	1	62480290	1	62480290	1374	1375	26815	0.743	0.522	-0.078	0.128	0.635	0.636	0.538	0.118	0.241	0.601	0.82	0.74	-0.035	0.043	0.748
1375	1	62507105	1	62507105	1375	1376	27622	0.522	0.573	0.009	0.001	0.039	0.538	0.525	-0.079	0.1	0.36	0.74	0.66	0.066	0.1	0.384
1376	1	62534727	1	62534727	1376	1377	104025	0.573	0.557	-0.151	0.379	0.8	0.525	0.564	0.215	0.752	0.936	0.66	0.64	0.078	0.119	0.36
1377	1	62638752	1	62638752	1377	1378	44673	0.557	0.739	-0.069	0.101	0.599	0.564	0.767	-0.06	0.082	0.589	0.64	0.8	0.142	0.544	1
1378	1	62683425	1	62683425	1378	1379	24267	0.739	0.723	0.175	0.789	0.925	0.767	0.771	0.166	0.873	0.946	0.8	0.8	0.167	1	1
1379	1	62707692	1	62707692	1379	1380	88142	0.723	0.522	0.089	0.16	0.62	0.771	0.559	0.07	0.113	0.548	0.8	0.64	0.038	0.038	0.293
1380	1	62795834	1	62795834	1380	1381	47514	0.522	0.621	0.028	0.014	0.144	0.559	0.606	-0.017	0.005	0.098	0.64	0.84	0.026	0.022	0.252
1381	1	62843348	1	62843348	1381	1382	57848	0.621	0.547	0.151	0.392	0.728	0.606	0.551	0.19	0.611	0.875	0.84	0.68	-0.023	0.019	0.456
1382	1	62901196	1	62901196	1382	1383	69327	0.547	0.69	-0.026	0.013	0.185	0.551	0.771	-0.002	0	0.021	0.68	0.88	-0.059	0.152	1
1383	1	62970523	1	62970523	1383	1384	7730	0.69	0.816	0.03	0.029	0.239	0.771	0.669	0.01	0.002	0.064	0.88	0.54	0.072	0.2	1
1384	1	62978253	1	62978253	1384	1385	109381	0.816	0.555	-0.021	0.012	0.26	0.669	0.585	-0.008	0.001	0.055	0.54	0.68	0.11	0.224	0.637
1385	1	63087634	1	63087634	1385	1386	22915	0.555	0.532	-0.002	0	0.007	0.585	0.551	0.004	0	0.018	0.68	0.5	0.146	0.391	0.911
1386	1	63110549	1	63110549	1386	1387	88719	0.532	0.85	0.049	0.076	0.616	0.551	0.864	0.061	0.128	0.816	0.5	0.8	0.104	0.271	1
1387	1	63199268	1	63199268	1387	1388	29426	0.85	0.559	0.077	0.19	0.921	0.864	0.602	0.105	0.391	1	0.8	0.66	-0.017	0.008	0.245
1388	1	63228694	1	63228694	1388	1389	29863	0.559	0.862	0.062	0.131	0.803	0.602	0.936	0.03	0.064	0.788	0.66	0.68	-0.123	0.307	1
1389	1	63258557	1	63258557	1389	1390	27932	0.862	0.516	0.058	0.113	0.812	0.936	0.538	-0.034	0.076	1	0.68	0.6	-0.204	0.798	1
1390	1	63286489	1	63286489	1390	1391	23989	0.516	0.545	0.197	0.627	0.84	0.538	0.542	0.198	0.633	0.802	0.6	0.72	0.183	0.695	1
1391	1	63310478	1	63310478	1391	1392	68603	0.545	0.733	-0.071	0.104	0.585	0.542	0.746	0.116	0.285	0.839	0.72	0.56	-0.027	0.015	0.223
1392	1	63379081	1	63379081	1392	1393	82373	0.733	0.757	0.082	0.187	0.461	0.746	0.822	0.033	0.038	0.246	0.56	0.64	0.212	0.789	1
1393	1	63461454	1	63461454	1393	1394	63259	0.757	0.822	0.076	0.214	0.564	0.822	0.822	0.051	0.124	0.352	0.64	0.88	-0.027	0.031	0.637
1394	1	63524713	1	63524713	1394	1395	40822	0.822	0.684	0.078	0.19	0.638	0.822	0.597	0.108	0.329	1	0.88	0.64	0.077	0.242	0.998
1395	1	63565535	1	63565535	1395	1396	28189	0.684	0.589	-0.084	0.136	0.649	0.597	0.72	-0.082	0.138	0.726	0.64	0.62	-0.118	0.258	0.865
1396	1	63593724	1	63593724	1396	1397	94169	0.589	0.617	-0.049	0.041	0.308	0.72	0.521	0.042	0.035	0.287	0.62	0.52	0.182	0.566	0.924
1397	1	63687893	1	63687893	1397	1398	28081	0.617	0.672	-0.116	0.257	0.919	0.521	0.657	0.173	0.531	0.966	0.52	0.86	0.068	0.155	0.939
1398	1	63715974	1	63715974	1398	1399	24706	0.672	0.848	-0.055	0.105	1	0.657	0.742	-0.072	0.12	0.813	0.86	0.74	-0.055	0.131	1
1399	1	63740680	1	63740680	1399	1400	21863	0.848	0.607	0.082	0.22	0.89	0.742	0.534	0.154	0.5	1	0.74	0.74	0.109	0.322	0.567
1400	1	63762543	1	63762543	1400	1401	24516	0.607	0.504	-0.14	0.327	0.716	0.534	0.686	-0.145	0.394	0.994	0.74	0.54	0.084	0.148	0.599
1401	1	63787059	1	63787059	1401	1402	144057	0.504	0.551	-0.084	0.113	0.376	0.686	0.525	0.05	0.047	0.305	0.54	0.62	0.094	0.152	0.459
1402	1	63931116	1	63931116	1402	1403	31617	0.551	0.526	-0.147	0.353	0.693	0.525	0.686	0.11	0.226	0.668	0.62	0.66	-0.165	0.515	1
1403	1	63962733	1	63962733	1403	1404	41413	0.526	0.636	-0.162	0.454	0.938	0.686	0.631	-0.156	0.487	1	0.66	0.56	-0.166	0.497	1
1404	1	64004146	1	64004146	1404	1405	31115	0.636	0.65	0.064	0.078	0.288	0.631	0.585	0.007	0.001	0.035	0.56	0.72	0.077	0.118	0.489
1405	1	64035261	1	64035261	1405	1406	54573	0.65	0.658	0.139	0.377	0.624	0.585	0.703	0.055	0.06	0.317	0.72	0.5	-0.021	0.009	0.149
1406	1	64089834	1	64089834	1406	1407	21926	0.658	0.63	0.242	1	1	0.703	0.686	0.21	0.981	1	0.5	0.5	0.25	1	1
1407	1	64111760	1	64111760	1407	1408	47959	0.63	0.678	0.033	0.021	0.161	0.686	0.742	-0.014	0.005	0.172	0.5	0.68	0.187	0.646	1
1408	1	64159719	1	64159719	1408	1409	50560	0.678	0.599	-0.085	0.137	0.657	0.742	0.581	-0.043	0.041	0.401	0.68	0.54	-0.182	0.611	1
1409	1	64210279	1	64210279	1409	1410	54438	0.599	0.524	-0.019	0.006	0.097	0.581	0.538	0.079	0.104	0.351	0.54	0.5	-0.063	0.063	0.272
1410	1	64264717	1	64264717	1410	1411	26914	0.524	0.536	0.236	0.901	0.972	0.538	0.508	0.222	0.79	0.943	0.5	0.5	0.25	1	1
1411	1	64291631	1	64291631	1411	1412	35438	0.536	0.694	-0.115	0.25	0.809	0.508	0.547	0.093	0.14	0.404	0.5	0.52	0.229	0.842	0.955
1412	1	64327069	1	64327069	1412	1413	45826	0.694	0.694	0.028	0.017	0.131	0.547	0.695	0.024	0.011	0.146	0.52	0.8	0.008	0.002	0.08
1413	1	64372895	1	64372895	1413	1414	146091	0.694	0.632	0.006	0.001	0.031	0.695	0.691	-0.011	0.003	0.115	0.8	0.54	0.079	0.158	0.733
1414	1	64518986	1	64518986	1414	1415	41722	0.632	0.615	0.116	0.246	0.515	0.691	0.576	0.03	0.018	0.171	0.54	0.74	-0.02	0.008	0.167
1415	1	64560708	1	64560708	1415	1416	64833	0.615	0.836	-0.067	0.14	1	0.576	0.818	-0.066	0.12	0.855	0.74	0.76	-0.026	0.019	0.414
1416	1	64625541	1	64625541	1416	1417	74674	0.836	0.597	0.091	0.253	0.934	0.818	0.534	0.111	0.331	1	0.76	0.66	0.122	0.362	0.768
1417	1	64700215	1	64700215	1417	1418	65043	0.597	0.717	0.122	0.307	0.726	0.534	0.767	0.084	0.16	0.678	0.66	0.74	0.128	0.381	0.748
1418	1	64765258	1	64765258	1418	1419	22578	0.717	0.67	-0.082	0.15	0.88	0.767	0.555	-0.102	0.237	0.987	0.74	0.64	-0.049	0.055	0.525
1419	1	64787836	1	64787836	1419	1420	29914	0.67	0.597	0.106	0.211	0.537	0.555	0.517	0.109	0.193	0.475	0.64	0.82	0.136	0.543	1
1420	1	64817750	1	64817750	1420	1421	19511	0.597	0.577	-0.067	0.075	0.39	0.517	0.568	-0.015	0.004	0.073	0.82	0.66	-0.065	0.128	1
1421	1	64837261	1	64837261	1421	1422	22323	0.577	0.67	-0.118	0.256	0.842	0.568	0.712	-0.102	0.205	0.816	0.66	0.56	-0.145	0.38	0.969
1422	1	64859584	1	64859584	1422	1423	27672	0.67	0.64	-0.097	0.187	0.821	0.712	0.669	-0.085	0.16	0.895	0.56	0.7	-0.171	0.564	1
1423	1	64887256	1	64887256	1423	1424	34658	0.64	0.777	0.049	0.06	0.343	0.669	0.75	0.051	0.063	0.306	0.7	0.82	0.013	0.005	0.099
1424	1	64921914	1	64921914	1424	1425	31301	0.777	0.709	-0.053	0.078	0.815	0.75	0.754	-0.051	0.076	0.835	0.82	0.76	-0.027	0.028	0.637
1425	1	64953215	1	64953215	1425	1426	47615	0.709	0.709	0.007	0.001	0.035	0.754	0.716	0.069	0.125	0.39	0.76	0.76	0.13	0.508	0.713
1426	1	65000830	1	65000830	1426	1427	44342	0.709	0.545	-0.102	0.205	0.776	0.716	0.521	0.123	0.299	0.833	0.76	0.88	0.065	0.219	0.713
1427	1	65045172	1	65045172	1427	1428	21531	0.545	0.864	-0.061	0.127	0.984	0.521	0.894	0.069	0.199	1	0.88	0.82	-0.024	0.037	1
1428	1	65066703	1	65066703	1428	1429	34905	0.864	0.642	-0.052	0.101	1	0.894	0.733	-0.01	0.005	0.355	0.82	0.68	0.13	0.526	1
1429	1	65101608	1	65101608	1429	1430	78735	0.642	0.7	0.07	0.101	0.363	0.733	0.729	-0.005	0.001	0.069	0.68	0.72	0.188	0.809	0.989
1430	1	65180343	1	65180343	1430	1431	32651	0.7	0.626	-0.136	0.376	1	0.729	0.627	-0.127	0.349	1	0.72	0.9	0.067	0.245	0.926
1431	1	65212994	1	65212994	1431	1432	97448	0.626	0.506	0.181	0.56	0.958	0.627	0.572	-0.185	0.599	1	0.9	0.76	0.075	0.343	0.987
1432	1	65310442	1	65310442	1432	1433	31192	0.506	0.654	-0.19	0.641	1	0.572	0.703	0.21	0.861	1	0.76	0.74	0.203	1	1
1433	1	65341634	1	65341634	1433	1434	61138	0.654	0.5	-0.177	0.551	1	0.703	0.559	0.206	0.829	1	0.74	0.74	0.213	1	1
1434	1	65402772	1	65402772	1434	1435	65957	0.5	0.654	-0.19	0.641	1	0.559	0.742	0.155	0.508	1	0.74	0.72	0.203	1	1
1435	1	65468729	1	65468729	1435	1436	26754	0.654	0.577	0.214	0.831	1	0.742	0.729	0.175	0.807	0.928	0.72	0.72	0.212	1	1
1436	1	65495483	1	65495483	1436	1437	32676	0.577	0.638	-0.156	0.434	1	0.729	0.61	-0.115	0.281	1	0.72	0.78	0.038	0.042	0.242
1437	1	65528159	1	65528159	1437	1438	119775	0.638	0.708	-0.095	0.19	0.901	0.61	0.775	-0.048	0.057	0.553	0.78	0.68	0.124	0.413	0.83
1438	1	65647934	1	65647934	1438	1439	29087	0.708	0.553	-0.046	0.041	0.352	0.775	0.504	-0.092	0.195	0.827	0.68	0.66	0.086	0.151	0.406
1439	1	65677021	1	65677021	1439	1440	96003	0.553	0.704	-0.026	0.013	0.195	0.504	0.725	0.015	0.005	0.109	0.66	0.66	0.051	0.051	0.227
1440	1	65773024	1	65773024	1440	1441	33432	0.704	0.798	0.106	0.336	0.749	0.725	0.856	0.074	0.221	0.707	0.66	0.66	0.217	0.939	0.969
1441	1	65806456	1	65806456	1441	1442	79901	0.798	0.567	0.071	0.127	0.62	0.856	0.606	0.061	0.125	0.695	0.66	0.64	0.245	1	1
1442	1	65886357	1	65886357	1442	1443	38997	0.567	0.524	0.181	0.537	0.8	0.606	0.564	0.196	0.653	0.882	0.64	0.62	0.278	1	1
1443	1	65925354	1	65925354	1443	1444	88228	0.524	0.708	0.143	0.396	0.933	0.564	0.716	0.148	0.435	0.922	0.62	0.66	0.252	1	1
1444	1	66013582	1	66013582	1444	1445	19456	0.708	0.708	0.205	0.983	0.992	0.716	0.716	0.209	1	1	0.66	0.66	0.238	1	1
1445	1	66033038	1	66033038	1445	1446	22992	0.708	0.708	0.205	0.983	0.992	0.716	0.708	0.204	0.993	1	0.66	0.66	0.238	1	1
1446	1	66056030	1	66056030	1446	1447	21803	0.708	0.555	0.066	0.086	0.408	0.708	0.576	0.075	0.111	0.445	0.66	0.64	0.245	1	1
1447	1	66077833	1	66077833	1447	1448	72832	0.555	0.532	0.094	0.143	0.396	0.576	0.504	0.068	0.075	0.317	0.64	0.82	-0.052	0.078	0.797
1448	1	66150665	1	66150665	1448	1449	65381	0.532	0.7	-0.118	0.265	0.837	0.504	0.657	-0.151	0.404	0.887	0.82	0.6	-0.067	0.125	0.926
1449	1	66216046	1	66216046	1449	1450	48358	0.7	0.7	0.196	0.868	0.932	0.657	0.657	0.237	1	1	0.6	0.6	0.292	1	1
1450	1	66264404	1	66264404	1450	1451	51303	0.7	0.822	0.113	0.415	0.908	0.657	0.831	0.118	0.437	1	0.6	0.66	0.237	1	1
1451	1	66315707	1	66315707	1451	1452	70505	0.822	0.542	-0.096	0.255	1	0.831	0.508	-0.078	0.174	0.94	0.66	0.52	-0.194	0.673	1
1452	1	66386212	1	66386212	1452	1453	30044	0.542	0.53	-0.12	0.231	0.554	0.508	0.504	-0.09	0.129	0.369	0.52	0.6	-0.171	0.487	0.89
1453	1	66416256	1	66416256	1453	1454	39443	0.53	0.603	-0.082	0.111	0.436	0.504	0.64	-0.014	0.003	0.078	0.6	0.52	-0.171	0.487	0.89
1454	1	66455699	1	66455699	1454	1455	30021	0.603	0.577	-0.175	0.522	1	0.64	0.521	-0.177	0.544	1	0.52	0.52	0.312	1	1
1455	1	66485720	1	66485720	1455	1456	1708	0.577	0.613	0.217	0.811	0.969	0.521	0.559	0.25	1	1	0.52	0.64	-0.193	0.65	1
1456	1	66487428	1	66487428	1456	1457	33402	0.613	0.672	-0.092	0.163	0.728	0.559	0.657	-0.156	0.435	1	0.64	0.94	-0.003	0.001	0.154
1457	1	66520830	1	66520830	1457	1458	41144	0.672	0.672	0.197	0.795	0.892	0.657	0.657	0.228	1	1	0.94	0.94	0.055	0.951	0.975
1458	1	66561974	1	66561974	1458	1459	31622	0.672	0.672	0.197	0.795	0.892	0.657	0.657	0.228	1	1	0.94	0.94	0.055	0.951	0.975
1459	1	66593596	1	66593596	1459	1460	55920	0.672	0.547	-0.114	0.236	0.765	0.657	0.627	-0.104	0.206	0.815	0.94	0.74	0.03	0.083	0.676
1460	1	66649516	1	66649516	1460	1461	26644	0.547	0.794	-0.09	0.198	0.963	0.627	0.75	-0.09	0.184	0.963	0.74	0.76	0.162	0.745	0.91
1461	1	66676160	1	66676160	1461	1462	28655	0.794	0.514	0.105	0.27	0.993	0.75	0.538	-0.109	0.255	0.944	0.76	0.5	-0.125	0.343	1
1462	1	66704815	1	66704815	1462	1463	24141	0.514	0.745	0.132	0.368	1	0.538	0.674	-0.146	0.389	0.968	0.5	0.68	-0.125	0.287	0.781
1463	1	66728956	1	66728956	1463	1464	9940	0.745	0.745	0.193	1	1	0.674	0.678	0.228	1	1	0.68	0.68	0.162	0.552	0.743
1464	1	66738896	1	66738896	1464	1465	27211	0.745	0.516	0.127	0.341	0.967	0.678	0.542	-0.165	0.501	1	0.68	0.58	-0.093	0.161	0.688
1465	1	66766107	1	66766107	1465	1466	27660	0.516	0.534	0.217	0.759	0.903	0.542	0.504	0.269	1	1	0.58	0.58	0.278	1	1
1466	1	66793767	1	66793767	1466	1467	27660	0.534	0.595	-0.173	0.499	0.916	0.504	0.708	0.161	0.499	1	0.58	0.6	0.254	1	1
1467	1	66821427	1	66821427	1467	1468	61780	0.595	0.595	0.232	0.926	0.962	0.708	0.708	0.234	1	1	0.6	0.6	0.25	1	1
1468	1	66883207	1	66883207	1468	1469	53871	0.595	0.597	0.232	0.925	0.966	0.708	0.699	0.233	1	1	0.6	0.6	0.25	1	1
1469	1	66937078	1	66937078	1469	1470	27852	0.597	0.575	0.222	0.834	0.955	0.699	0.665	0.228	1	1	0.6	0.58	0.254	1	1
1470	1	66964930	1	66964930	1470	1471	33333	0.575	0.581	0.232	0.903	0.962	0.665	0.665	0.248	1	1	0.58	0.58	0.278	1	1
1471	1	66998263	1	66998263	1471	1472	85256	0.581	0.573	0.032	0.017	0.132	0.665	0.644	-0.035	0.024	0.295	0.58	0.5	0.167	0.456	0.794
1472	1	67083519	1	67083519	1472	1473	23476	0.573	0.603	0.04	0.028	0.178	0.644	0.521	-0.053	0.049	0.312	0.5	0.9	0.042	0.077	0.833
1473	1	67106995	1	67106995	1473	1474	64794	0.603	0.591	0.078	0.106	0.334	0.521	0.614	-0.12	0.245	0.651	0.9	0.82	0.004	0.001	0.051
1474	1	67171789	1	67171789	1474	1475	27000	0.591	0.85	-0.04	0.052	0.652	0.614	0.818	-0.069	0.135	0.983	0.82	0.88	-0.003	0.001	0.154
1475	1	67198789	1	67198789	1475	1476	129638	0.85	0.731	0.028	0.031	0.256	0.818	0.797	-0.023	0.023	0.633	0.88	0.78	-0.055	0.167	1
1476	1	67328427	1	67328427	1476	1477	59472	0.731	0.87	0.078	0.276	0.822	0.797	0.915	0.064	0.321	0.941	0.78	0.78	0.212	1	1
1477	1	67387899	1	67387899	1477	1478	20048	0.87	0.579	-0.053	0.1	0.96	0.915	0.568	0.059	0.18	1	0.78	0.82	-0.082	0.269	1
1478	1	67407947	1	67407947	1478	1479	20372	0.579	0.694	0.07	0.096	0.397	0.568	0.686	-0.055	0.058	0.409	0.82	0.7	-0.029	0.027	0.54
1479	1	67428319	1	67428319	1479	1480	29827	0.694	0.542	-0.044	0.037	0.313	0.686	0.644	-0.037	0.028	0.332	0.7	0.56	-0.046	0.041	0.347
1480	1	67458146	1	67458146	1480	1481	29748	0.542	0.706	-0.027	0.014	0.2	0.644	0.644	-0.063	0.076	0.499	0.56	0.58	-0.073	0.088	0.392
1481	1	67487894	1	67487894	1481	1482	39518	0.706	0.704	0.196	0.884	0.945	0.644	0.64	0.25	1	1	0.58	0.58	0.237	0.944	0.972
1482	1	67527412	1	67527412	1482	1483	51892	0.704	0.504	-0.127	0.307	0.861	0.64	0.593	-0.137	0.34	0.938	0.58	0.66	0.203	0.75	1
1483	1	67579304	1	67579304	1483	1484	26140	0.504	0.52	0.222	0.79	0.918	0.593	0.589	0.235	0.949	0.983	0.66	0.66	0.238	1	1
1484	1	67605444	1	67605444	1484	1485	34598	0.52	0.607	0.119	0.237	0.581	0.589	0.669	0.141	0.369	0.722	0.66	0.66	0.238	1	1
1485	1	67640042	1	67640042	1485	1486	33155	0.607	0.7	-0.116	0.269	0.983	0.669	0.657	-0.156	0.489	1	0.66	0.52	-0.194	0.673	1
1486	1	67673197	1	67673197	1486	1487	32227	0.7	0.551	0.005	0.001	0.031	0.657	0.568	-0.081	0.119	0.548	0.52	0.82	-0.118	0.375	1
1487	1	67705424	1	67705424	1487	1488	26769	0.551	0.682	0.199	0.742	1	0.568	0.678	-0.11	0.225	0.789	0.82	0.82	0.162	1	1
1488	1	67732193	1	67732193	1488	1489	78807	0.682	0.846	-0.003	0	0.066	0.678	0.924	0.006	0.002	0.116	0.82	0.82	-0.067	0.209	1
1489	1	67811000	1	67811000	1489	1490	23837	0.846	0.561	0.041	0.052	0.471	0.924	0.581	0.059	0.206	1	0.82	0.64	0.094	0.261	0.817
1490	1	67834837	1	67834837	1490	1491	66775	0.561	0.664	0.119	0.257	0.63	0.581	0.763	0.128	0.373	0.931	0.64	0.78	0.085	0.183	0.604
1491	1	67901612	1	67901612	1491	1492	8143	0.664	0.7	0.143	0.434	0.715	0.763	0.742	0.146	0.61	0.827	0.78	0.68	0.062	0.102	0.412
1492	1	67909755	1	67909755	1492	1493	73632	0.7	0.796	0.01	0.003	0.071	0.742	0.894	0.043	0.102	0.548	0.68	0.86	-0.031	0.036	0.688
1493	1	67983387	1	67983387	1493	1494	66234	0.796	0.733	0.127	0.509	0.851	0.894	0.869	0.087	0.706	0.949	0.86	0.86	0.105	0.761	0.872
1494	1	68049621	1	68049621	1494	1495	35240	0.733	0.787	0.134	0.544	0.854	0.869	0.869	0.085	0.553	0.744	0.86	0.86	0.105	0.761	0.872
1495	1	68084861	1	68084861	1495	1496	29943	0.787	0.672	-0.012	0.004	0.166	0.869	0.691	0.038	0.058	0.416	0.86	0.54	0.074	0.184	0.981
1496	1	68114804	1	68114804	1496	1497	5362	0.672	0.761	0.148	0.546	0.921	0.691	0.805	0.105	0.328	0.779	0.54	0.54	0.288	1	1
1497	1	68120166	1	68120166	1497	1498	25729	0.761	0.518	0.12	0.315	0.966	0.805	0.657	0.121	0.417	0.949	0.54	0.54	0.288	1	1
1498	1	68145895	1	68145895	1498	1499	2760	0.518	0.52	-0.237	0.9	1	0.657	0.585	0.208	0.792	1	0.54	0.54	0.288	1	1
1499	1	68148655	1	68148655	1499	1500	32074	0.52	0.569	-0.213	0.742	1	0.585	0.703	0.179	0.632	1	0.54	0.54	0.288	1	1
1500	1	68180729	1	68180729	1500	1501	31534	0.569	0.636	0.092	0.15	0.445	0.703	0.775	0.084	0.192	0.529	0.54	0.62	-0.198	0.667	1
1501	1	68212263	1	68212263	1501	1502	60440	0.636	0.64	0.095	0.168	0.413	0.775	0.686	0.055	0.079	0.354	0.62	0.68	-0.17	0.564	1
1502	1	68272703	1	68272703	1502	1503	21857	0.64	0.579	0.164	0.48	0.789	0.686	0.653	0.208	0.883	1	0.68	0.54	0.214	0.849	1
1503	1	68294560	1	68294560	1503	1504	45927	0.579	0.854	0.001	0	0.016	0.653	0.822	0.063	0.121	0.545	0.54	0.94	0.067	0.325	1
1504	1	68340487	1	68340487	1504	1505	32398	0.854	0.706	0.035	0.046	0.335	0.822	0.941	0.009	0.009	0.177	0.94	0.68	0.023	0.041	0.551
1505	1	68372885	1	68372885	1505	1506	20512	0.706	0.777	0.162	0.725	1	0.941	0.949	0.049	0.909	1	0.68	0.68	0.245	1	1
1506	1	68393397	1	68393397	1506	1507	76501	0.777	0.623	-0.052	0.067	0.619	0.949	0.653	-0.006	0.003	0.324	0.68	0.9	-0.067	0.227	1
1507	1	68469898	1	68469898	1507	1508	127494	0.623	0.725	-0.018	0.007	0.171	0.653	0.814	0.027	0.022	0.226	0.9	0.58	0.017	0.013	0.287
1508	1	68597392	1	68597392	1508	1509	66938	0.725	0.767	0.109	0.336	0.647	0.814	0.784	0.111	0.48	0.76	0.58	0.66	0.182	0.604	0.921
1509	1	68664330	1	68664330	1509	1510	33484	0.767	0.536	0.094	0.199	0.753	0.784	0.733	0.123	0.456	0.776	0.66	0.54	0.216	0.836	1
1510	1	68697814	1	68697814	1510	1511	30840	0.536	0.727	0.107	0.231	0.731	0.733	0.661	0.095	0.207	0.54	0.54	0.78	0.018	0.008	0.154
1511	1	68728654	1	68728654	1511	1512	168302	0.727	0.802	0.045	0.063	0.31	0.661	0.737	0.077	0.136	0.442	0.78	0.86	-0.023	0.025	0.731
1512	1	68896956	1	68896956	1512	1513	34282	0.802	0.696	0.06	0.106	0.435	0.737	0.653	0.106	0.258	0.621	0.86	0.66	0.109	0.441	1
1513	1	68931238	1	68931238	1513	1514	24842	0.696	0.862	0.096	0.365	0.998	0.653	0.886	0.078	0.264	1	0.66	0.8	0.087	0.213	0.663
1514	1	68956080	1	68956080	1514	1515	49387	0.862	0.856	0.117	0.925	0.986	0.886	0.864	0.11	1	1	0.8	0.8	0.125	0.61	0.781
1515	1	69005467	1	69005467	1515	1516	27435	0.856	0.68	0.104	0.4	1	0.864	0.763	0.102	0.488	0.984	0.8	0.54	-0.108	0.295	1
1516	1	69032902	1	69032902	1516	1517	22995	0.68	0.852	0.107	0.417	1	0.763	0.826	0.143	0.791	1	0.54	0.64	-0.178	0.556	1
1517	1	69055897	1	69055897	1517	1518	75793	0.852	0.709	0.007	0.002	0.065	0.826	0.89	0.03	0.063	0.327	0.64	0.7	0.025	0.013	0.13
1518	1	69131690	1	69131690	1518	1519	62070	0.709	0.842	0.001	0	0.009	0.89	0.877	-0.01	0.01	0.754	0.7	0.52	-0.133	0.339	0.926
1519	1	69193760	1	69193760	1519	1520	22803	0.842	0.753	0.013	0.007	0.108	0.877	0.843	0.025	0.045	0.244	0.52	0.7	-0.029	0.016	0.203
1520	1	69216563	1	69216563	1520	1521	60424	0.753	0.713	0.094	0.232	0.533	0.843	0.775	0.057	0.142	0.47	0.7	0.6	-0.021	0.009	0.174
1521	1	69276987	1	69276987	1521	1522	35136	0.713	0.854	0.112	0.494	1	0.775	0.907	0.077	0.407	1	0.6	0.7	0.208	0.861	1
1522	1	69312123	1	69312123	1522	1523	47458	0.854	0.731	0.036	0.053	0.338	0.907	0.788	0.05	0.176	0.679	0.7	0.72	0.158	0.592	0.808
1523	1	69359581	1	69359581	1523	1524	79330	0.731	0.879	0.078	0.29	0.883	0.788	0.919	0.077	0.476	1	0.72	0.92	0.037	0.091	0.637
1524	1	69438911	1	69438911	1524	1525	21736	0.879	0.903	0	0	0.004	0.919	0.873	-0.008	0.007	0.764	0.92	0.86	-0.023	0.061	1
1525	1	69460647	1	69460647	1525	1526	42098	0.903	0.741	-0.027	0.042	1	0.873	0.869	-0.008	0.005	0.481	0.86	0.56	0.059	0.118	0.755
1526	1	69502745	1	69502745	1526	1527	78464	0.741	0.508	0.115	0.277	0.876	0.869	0.661	0.081	0.257	0.934	0.56	0.74	0.157	0.523	1
1527	1	69581209	1	69581209	1527	1528	32333	0.508	0.729	0.022	0.01	0.161	0.661	0.805	0.016	0.008	0.126	0.74	0.7	-0.017	0.007	0.214
1528	1	69613542	1	69613542	1528	1529	33834	0.729	0.52	-0.16	0.519	1	0.805	0.53	0.101	0.263	0.982	0.7	0.84	0.067	0.157	0.595
1529	1	69647376	1	69647376	1529	1530	34921	0.52	0.656	-0.155	0.427	0.939	0.53	0.835	0.074	0.159	0.845	0.84	0.62	-0.064	0.13	1
1530	1	69682297	1	69682297	1530	1531	20065	0.656	0.709	0.039	0.034	0.207	0.835	0.703	0.017	0.009	0.142	0.62	0.68	0.017	0.006	0.088
1531	1	69702362	1	69702362	1531	1532	22944	0.709	0.82	-0.053	0.094	1	0.703	0.852	-0.055	0.113	1	0.68	0.82	0.067	0.142	0.551
1532	1	69725306	1	69725306	1532	1533	33407	0.82	0.773	0.132	0.675	0.951	0.852	0.818	0.125	0.83	1	0.82	0.82	0.12	0.661	0.813
1533	1	69758713	1	69758713	1533	1534	15821	0.773	0.67	0.161	0.667	1	0.818	0.661	0.145	0.627	1	0.82	0.64	0.178	0.926	1
1534	1	69774534	1	69774534	1534	1535	19167	0.67	0.696	0.157	0.529	0.772	0.661	0.742	0.152	0.54	0.892	0.64	0.82	0.178	0.926	1
1535	1	69793701	1	69793701	1535	1536	26143	0.696	0.792	0.157	0.707	1	0.742	0.843	0.123	0.601	1	0.82	0.82	0.12	0.661	0.813
1536	1	69819844	1	69819844	1536	1537	22951	0.792	0.642	-0.078	0.159	1	0.843	0.521	-0.083	0.209	1	0.82	0.72	-0.042	0.061	0.843
1537	1	69842795	1	69842795	1537	1538	21457	0.642	0.721	-0.105	0.238	1	0.521	0.805	-0.077	0.152	0.827	0.72	0.88	-0.007	0.003	0.223
1538	1	69864252	1	69864252	1538	1539	21445	0.721	0.719	-0.012	0.004	0.156	0.805	0.691	-0.019	0.011	0.316	0.88	0.72	-0.007	0.003	0.223
1539	1	69885697	1	69885697	1539	1540	37621	0.719	0.891	0.028	0.04	0.359	0.691	0.932	0.022	0.035	0.466	0.72	0.88	0.097	0.439	1
1540	1	69923318	1	69923318	1540	1541	73776	0.891	0.794	-0.003	0.001	0.143	0.932	0.784	0	0	0.007	0.88	0.74	0.143	1	1
1541	1	69997094	1	69997094	1541	1542	28770	0.794	0.516	-0.095	0.22	0.951	0.784	0.623	0.007	0.001	0.049	0.74	0.74	0.255	1	1
1542	1	70025864	1	70025864	1542	1543	25619	0.516	0.717	-0.156	0.479	1	0.623	0.864	0.072	0.189	0.853	0.74	0.74	0.255	1	1
1543	1	70051483	1	70051483	1543	1544	92024	0.717	0.589	-0.073	0.107	0.625	0.864	0.627	-0.064	0.147	1	0.74	0.76	-0.005	0.001	0.08
1544	1	70143507	1	70143507	1544	1545	107376	0.589	0.775	0.068	0.109	0.513	0.627	0.843	0.062	0.123	0.626	0.76	0.76	0.172	0.886	0.941
1545	1	70250883	1	70250883	1545	1546	174897	0.775	0.664	-0.061	0.095	0.802	0.843	0.631	-0.057	0.105	0.982	0.76	0.92	0.002	0	0.027
1546	1	70425780	1	70425780	1546	1547	51189	0.664	0.632	0.196	0.744	0.925	0.631	0.602	0.229	0.944	1	0.92	0.92	0.07	0.905	0.951
1547	1	70476969	1	70476969	1547	1548	22605	0.632	0.591	-0.139	0.345	0.926	0.602	0.581	-0.183	0.575	1	0.92	0.68	0.072	0.321	1
1548	1	70499574	1	70499574	1548	1549	26837	0.591	0.559	-0.162	0.438	0.896	0.581	0.61	-0.159	0.436	0.972	0.68	0.72	0.209	0.997	1
1549	1	70526411	1	70526411	1549	1550	29539	0.559	0.682	0.163	0.496	0.915	0.61	0.729	0.171	0.625	1	0.72	0.72	0.212	1	1
1550	1	70555950	1	70555950	1550	1551	56468	0.682	0.534	0.15	0.419	0.886	0.729	0.602	0.145	0.446	0.891	0.72	0.72	0.212	1	1
1551	1	70612418	1	70612418	1551	1552	23302	0.534	0.666	0.161	0.471	0.906	0.602	0.695	0.157	0.483	0.853	0.72	0.72	0.212	1	1
1552	1	70635720	1	70635720	1552	1553	97971	0.666	0.678	0.117	0.283	0.547	0.695	0.788	0.092	0.238	0.624	0.72	0.76	0.172	0.809	0.998
1553	1	70733691	1	70733691	1553	1554	118542	0.678	0.68	-0.112	0.263	1	0.788	0.602	-0.072	0.129	0.852	0.76	0.54	0.145	0.464	1
1554	1	70852233	1	70852233	1554	1555	31421	0.68	0.68	0.227	1	1	0.602	0.602	0.218	0.831	0.912	0.54	0.56	0.266	1	1
1555	1	70883654	1	70883654	1555	1556	128019	0.68	0.65	0.17	0.584	0.817	0.602	0.716	0.101	0.209	0.591	0.56	0.56	0.263	1	1
1556	1	71011673	1	71011673	1556	1557	22058	0.65	0.725	0.196	0.847	1	0.716	0.75	0.177	0.825	0.991	0.56	0.56	0.305	1	1
1557	1	71033731	1	71033731	1557	1558	21635	0.725	0.559	-0.13	0.344	1	0.75	0.53	0.126	0.34	0.952	0.56	0.8	0.15	0.571	1
1558	1	71055366	1	71055366	1558	1559	63830	0.559	0.652	-0.143	0.366	0.934	0.53	0.606	0.109	0.2	0.522	0.8	0.76	0.15	0.771	0.987
1559	1	71119196	1	71119196	1559	1560	27858	0.652	0.751	-0.029	0.02	0.336	0.606	0.682	-0.065	0.081	0.516	0.76	0.62	0.081	0.152	0.543
1560	1	71147054	1	71147054	1560	1561	25469	0.751	0.567	0.024	0.012	0.168	0.682	0.521	-0.021	0.008	0.135	0.62	0.76	0.081	0.152	0.543
1561	1	71172523	1	71172523	1561	1562	25480	0.567	0.516	-0.171	0.476	0.815	0.521	0.631	0.153	0.4	0.794	0.76	0.68	0.007	0.001	0.041
1562	1	71198003	1	71198003	1562	1563	41967	0.516	0.553	-0.024	0.009	0.109	0.631	0.538	0.007	0.001	0.035	0.68	0.52	0.138	0.352	0.831
1563	1	71239970	1	71239970	1563	1564	99002	0.553	0.708	0.061	0.073	0.378	0.538	0.742	-0.096	0.191	0.8	0.52	0.66	0.077	0.105	0.434
1564	1	71338972	1	71338972	1564	1565	66937	0.708	0.899	0.038	0.077	0.533	0.742	0.898	0.05	0.14	0.657	0.66	0.54	-0.013	0.003	0.085
1565	1	71405909	1	71405909	1565	1566	138255	0.899	0.69	0.009	0.004	0.124	0.898	0.669	-0.004	0.001	0.11	0.54	0.56	-0.109	0.195	0.539
1566	1	71544164	1	71544164	1566	1567	28858	0.69	0.605	-0.125	0.307	1	0.669	0.597	-0.153	0.44	1	0.56	0.86	0.038	0.05	0.489
1567	1	71573022	1	71573022	1567	1568	27718	0.605	0.709	-0.11	0.244	0.954	0.597	0.742	-0.086	0.16	0.826	0.86	0.68	-0.052	0.102	1
1568	1	71600740	1	71600740	1568	1569	72566	0.709	0.589	0.103	0.215	0.605	0.742	0.555	-0.091	0.175	0.791	0.68	0.88	0.024	0.025	0.296
1569	1	71673306	1	71673306	1569	1570	96146	0.589	0.617	0.029	0.014	0.127	0.555	0.737	-0.043	0.039	0.372	0.88	0.88	0.012	0.012	0.11
1570	1	71769452	1	71769452	1570	1571	29276	0.617	0.856	-0.044	0.065	0.788	0.737	0.801	-0.037	0.045	0.71	0.88	0.94	-0.015	0.038	1
1571	1	71798728	1	71798728	1571	1572	201783	0.856	0.686	0.064	0.153	0.644	0.801	0.873	0.039	0.085	0.38	0.94	0.92	0.032	0.242	0.574
1572	1	72000511	1	72000511	1572	1573	29579	0.686	0.692	0.214	0.999	1	0.873	0.869	0.103	0.839	0.933	0.92	0.92	0.07	0.905	0.951
1573	1	72030090	1	72030090	1573	1574	60402	0.692	0.832	0.055	0.101	0.471	0.869	0.758	0.043	0.088	0.43	0.92	0.92	0.028	0.148	0.385
1574	1	72090492	1	72090492	1574	1575	26974	0.832	0.741	0.129	0.62	1	0.758	0.674	0.149	0.549	0.914	0.92	0.9	0.067	0.671	0.926
1575	1	72117466	1	72117466	1575	1576	36718	0.741	0.741	0.205	1	1	0.674	0.674	0.2	0.826	0.909	0.9	0.9	0.083	0.857	0.926
1576	1	72154184	1	72154184	1576	1577	158873	0.741	0.741	0.205	1	1	0.674	0.674	0.2	0.826	0.909	0.9	0.9	0.083	0.857	0.926
1577	1	72313057	1	72313057	1577	1578	25719	0.741	0.741	0.205	1	1	0.674	0.674	0.2	0.826	0.909	0.9	0.9	0.083	0.857	0.926
1578	1	72338776	1	72338776	1578	1579	49266	0.741	0.741	0.205	1	1	0.674	0.674	0.2	0.826	0.909	0.9	0.9	0.083	0.857	0.926
1579	1	72388042	1	72388042	1579	1580	34448	0.741	0.615	0.173	0.656	1	0.674	0.623	0.183	0.652	0.903	0.9	0.88	0.079	0.659	0.9
1580	1	72422490	1	72422490	1580	1581	75281	0.615	0.816	0.042	0.05	0.374	0.623	0.784	-0.002	0	0.024	0.88	0.68	0.024	0.025	0.296
1581	1	72497771	1	72497771	1581	1582	37338	0.816	0.733	-0.033	0.037	0.673	0.784	0.754	-0.039	0.048	0.73	0.68	0.94	0.023	0.041	0.551
1582	1	72535109	1	72535109	1582	1583	42997	0.733	0.666	0.051	0.06	0.288	0.754	0.508	-0.017	0.006	0.142	0.94	0.6	-0.008	0.005	0.347
1583	1	72578106	1	72578106	1583	1584	26952	0.666	0.526	-0.052	0.049	0.33	0.508	0.5	-0.038	0.024	0.156	0.6	0.66	-0.117	0.253	0.858
1584	1	72605058	1	72605058	1584	1585	31928	0.526	0.518	-0.013	0.003	0.056	0.5	0.521	-0.068	0.075	0.286	0.66	0.5	0.083	0.124	0.49
1585	1	72636986	1	72636986	1585	1586	30613	0.518	0.874	0.056	0.114	0.857	0.521	0.877	-0.037	0.052	0.637	0.5	0.52	0.042	0.028	0.174
1586	1	72667599	1	72667599	1586	1587	30240	0.874	0.595	0.072	0.193	0.953	0.877	0.686	0.093	0.375	1	0.52	0.72	0.137	0.371	0.939
1587	1	72697839	1	72697839	1587	1588	27255	0.595	0.646	0.224	0.912	1	0.686	0.678	0.232	1	1	0.72	0.7	0.158	0.592	0.808
1588	1	72725094	1	72725094	1588	1589	26873	0.646	0.591	0.227	0.935	1	0.678	0.678	0.235	1	1	0.7	0.72	0.158	0.592	0.808
1589	1	72751967	1	72751967	1589	1590	49985	0.591	0.518	0.134	0.296	0.631	0.678	0.521	0.172	0.542	1	0.72	0.76	0.131	0.466	0.757
1590	1	72801952	1	72801952	1590	1591	35247	0.518	0.887	-0.057	0.132	1	0.521	0.898	-0.064	0.18	1	0.76	0.82	0.139	0.719	1
1591	1	72837199	1	72837199	1591	1592	29063	0.887	0.599	-0.055	0.126	1	0.898	0.517	-0.048	0.1	0.973	0.82	0.7	0.117	0.439	0.926
1592	1	72866262	1	72866262	1592	1593	33716	0.599	0.595	0.247	1	1	0.517	0.517	0.247	0.981	0.99	0.7	0.7	0.167	0.63	0.794
1593	1	72899978	1	72899978	1593	1594	58458	0.595	0.7	-0.127	0.32	1	0.517	0.75	-0.124	0.328	1	0.7	0.76	0.121	0.381	0.719
1594	1	72958436	1	72958436	1594	1595	70557	0.7	0.557	0.062	0.075	0.372	0.75	0.775	-0.032	0.031	0.571	0.76	0.64	0.153	0.559	0.998
1595	1	73028993	1	73028993	1595	1596	27829	0.557	0.692	-0.103	0.203	0.758	0.775	0.669	-0.06	0.093	0.808	0.64	0.92	0.023	0.032	0.456
1596	1	73056822	1	73056822	1596	1597	22109	0.692	0.611	-0.134	0.353	1	0.669	0.568	-0.139	0.354	0.97	0.92	0.88	0.063	0.516	0.9
1597	1	73078931	1	73078931	1597	1598	36681	0.611	0.646	0.144	0.382	0.667	0.568	0.712	0.069	0.095	0.424	0.88	0.74	0.06	0.177	0.676
1598	1	73115612	1	73115612	1598	1599	30977	0.646	0.729	0.181	0.723	1	0.712	0.758	0.146	0.567	0.849	0.74	0.7	0.212	1	1
1599	1	73146589	1	73146589	1599	1600	25493	0.729	0.87	0.006	0.002	0.068	0.758	0.814	-0.044	0.069	0.973	0.7	0.78	0.154	0.66	1
1600	1	73172082	1	73172082	1600	1601	51018	0.87	0.684	0.086	0.3	0.962	0.814	0.593	0.108	0.317	0.974	0.78	0.72	0.163	0.771	1
1601	1	73223100	1	73223100	1601	1602	25554	0.684	0.516	-0.113	0.236	0.738	0.593	0.576	-0.168	0.48	0.976	0.72	0.64	0.165	0.586	0.921
1602	1	73248654	1	73248654	1602	1603	62819	0.516	0.808	-0.115	0.341	1	0.576	0.886	-0.064	0.163	1	0.64	0.9	0.05	0.121	0.781
1603	1	73311473	1	73311473	1603	1604	81680	0.808	0.771	-0.049	0.086	1	0.886	0.869	-0.005	0.002	0.311	0.9	0.86	-0.029	0.079	1
1604	1	73393153	1	73393153	1604	1605	23092	0.771	0.512	-0.074	0.124	0.66	0.869	0.576	-0.031	0.035	0.558	0.86	0.52	-0.036	0.043	0.533
1605	1	73416245	1	73416245	1605	1606	50168	0.512	0.794	0.122	0.365	1	0.576	0.847	0.066	0.139	0.753	0.52	0.94	0.044	0.139	1
1606	1	73466413	1	73466413	1606	1607	66425	0.794	0.832	-0.044	0.083	1	0.847	0.797	-0.028	0.038	0.915	0.94	0.68	0.002	0	0.041
1607	1	73532838	1	73532838	1607	1608	32703	0.832	0.895	0.018	0.025	0.209	0.797	0.729	0	0	0.003	0.68	0.92	-0.012	0.008	0.456
1608	1	73565541	1	73565541	1608	1609	21606	0.895	0.759	0.102	0.607	1	0.729	0.53	-0.155	0.486	1	0.92	0.9	0.067	0.671	0.926
1609	1	73587147	1	73587147	1609	1610	27591	0.759	0.85	0.074	0.235	0.65	0.53	0.669	-0.091	0.151	0.588	0.9	0.9	-0.021	0.054	1
1610	1	73614738	1	73614738	1610	1611	24008	0.85	0.63	-0.038	0.049	0.685	0.669	0.648	-0.072	0.103	0.62	0.9	0.64	-0.075	0.271	1
1611	1	73638746	1	73638746	1611	1612	20092	0.63	0.567	-0.145	0.365	0.904	0.648	0.508	-0.148	0.384	0.855	0.64	0.6	0.221	0.882	1
1612	1	73658838	1	73658838	1612	1613	33209	0.567	0.626	-0.144	0.361	0.891	0.508	0.648	-0.148	0.384	0.855	0.6	0.64	0.221	0.882	1
1613	1	73692047	1	73692047	1613	1614	35096	0.626	0.927	-0.015	0.014	0.555	0.648	0.788	-0.052	0.071	0.698	0.64	0.9	-0.075	0.271	1
1614	1	73727143	1	73727143	1614	1615	148214	0.927	0.623	-0.02	0.024	0.714	0.788	0.581	-0.051	0.064	0.575	0.9	0.74	-0.054	0.169	1
1615	1	73875357	1	73875357	1615	1616	33076	0.623	0.607	-0.098	0.17	0.658	0.581	0.733	-0.068	0.096	0.605	0.74	0.58	0.127	0.342	0.84
1616	1	73908433	1	73908433	1616	1617	27347	0.607	0.549	-0.149	0.378	0.843	0.733	0.725	-0.037	0.035	0.506	0.58	0.72	0.109	0.243	0.672
1617	1	73935780	1	73935780	1617	1618	34163	0.549	0.569	0.057	0.053	0.239	0.725	0.585	0.009	0.002	0.054	0.72	0.56	-0.027	0.015	0.223
1618	1	73969943	1	73969943	1618	1619	35296	0.569	0.708	-0.136	0.364	1	0.585	0.742	-0.088	0.168	0.823	0.56	0.62	0.193	0.644	0.909
1619	1	74005239	1	74005239	1619	1620	38597	0.708	0.65	0.144	0.439	0.756	0.742	0.636	0.143	0.463	0.873	0.62	0.62	0.22	0.872	0.934
1620	1	74043836	1	74043836	1620	1621	32232	0.65	0.792	0.037	0.036	0.273	0.636	0.839	0.044	0.062	0.43	0.62	0.82	-0.059	0.101	0.865
1621	1	74076068	1	74076068	1621	1622	23705	0.792	0.791	-0.036	0.047	0.821	0.839	0.792	-0.05	0.114	1	0.82	0.94	-0.002	0	0.154
1622	1	74099773	1	74099773	1622	1623	57134	0.791	0.599	-0.087	0.192	1	0.792	0.555	0.121	0.362	1	0.94	0.68	0.043	0.153	1
1623	1	74156907	1	74156907	1623	1624	35686	0.599	0.636	-0.156	0.438	1	0.555	0.657	0.205	0.753	1	0.68	0.76	0.152	0.586	0.934
1624	1	74192593	1	74192593	1624	1625	37898	0.636	0.634	0.1	0.187	0.434	0.657	0.742	0.099	0.226	0.582	0.76	0.66	0.142	0.496	0.9
1625	1	74230491	1	74230491	1625	1626	37495	0.634	0.709	-0.11	0.254	1	0.742	0.551	0.168	0.592	1	0.66	0.78	-0.031	0.025	0.412
1626	1	74267986	1	74267986	1626	1627	33547	0.709	0.567	-0.124	0.301	0.982	0.551	0.708	0.188	0.691	1	0.78	0.52	-0.095	0.211	0.9
1627	1	74301533	1	74301533	1627	1628	80439	0.567	0.508	0.197	0.635	0.898	0.708	0.508	-0.132	0.336	0.917	0.52	0.64	-0.173	0.517	0.998
1628	1	74381972	1	74381972	1628	1629	54043	0.508	0.613	-0.024	0.009	0.124	0.508	0.589	0.11	0.199	0.524	0.64	0.9	0.029	0.041	0.456
1629	1	74436015	1	74436015	1629	1630	87238	0.613	0.621	0.004	0	0.019	0.589	0.53	0.05	0.042	0.231	0.9	0.76	-0.008	0.004	0.347
1630	1	74523253	1	74523253	1630	1631	25107	0.621	0.771	-0.087	0.183	1	0.53	0.797	0.11	0.302	1	0.76	0.94	-0.03	0.087	1
1631	1	74548360	1	74548360	1631	1632	49477	0.771	0.573	-0.006	0.001	0.062	0.797	0.508	-0.061	0.091	0.606	0.94	0.7	-0.037	0.119	1
1632	1	74597837	1	74597837	1632	1633	59993	0.573	0.583	-0.01	0.002	0.057	0.508	0.508	-0.077	0.095	0.319	0.7	0.78	0.071	0.139	0.46
1633	1	74657830	1	74657830	1633	1634	108464	0.583	0.542	0.084	0.118	0.374	0.508	0.678	0.121	0.268	0.738	0.78	0.78	0.128	0.559	0.748
1634	1	74766294	1	74766294	1634	1635	54575	0.542	0.698	0.166	0.527	1	0.678	0.716	0.187	0.791	0.974	0.78	0.78	0.128	0.559	0.748
1635	1	74820869	1	74820869	1635	1636	33158	0.698	0.654	-0.057	0.069	0.547	0.716	0.602	0.045	0.042	0.266	0.78	0.6	0.088	0.186	0.663
1636	1	74854027	1	74854027	1636	1637	24657	0.654	0.656	0.216	0.91	0.958	0.602	0.597	0.236	0.97	0.993	0.6	0.6	0.208	0.754	0.868
1637	1	74878684	1	74878684	1637	1638	31902	0.656	0.706	0.176	0.658	0.909	0.597	0.585	-0.188	0.603	1	0.6	0.56	0.196	0.649	0.874
1638	1	74910586	1	74910586	1638	1639	54237	0.706	0.617	-0.088	0.157	0.778	0.585	0.725	-0.132	0.362	1	0.56	0.74	0.116	0.283	0.796
1639	1	74964823	1	74964823	1639	1640	38353	0.617	0.694	0.018	0.007	0.096	0.725	0.669	0.03	0.02	0.163	0.74	0.86	0.049	0.104	0.475
1640	1	75003176	1	75003176	1640	1641	62838	0.694	0.557	0.059	0.067	0.346	0.669	0.657	0.122	0.297	0.56	0.86	0.68	0.094	0.338	0.989
1641	1	75066014	1	75066014	1641	1642	62578	0.557	0.502	0.065	0.069	0.294	0.657	0.61	0.085	0.134	0.405	0.68	0.74	-0.111	0.293	1
1642	1	75128592	1	75128592	1642	1643	19952	0.502	0.54	-0.01	0.002	0.044	0.61	0.631	0.039	0.028	0.174	0.74	0.52	-0.052	0.056	0.414
1643	1	75148544	1	75148544	1643	1644	44012	0.54	0.532	-0.018	0.005	0.085	0.631	0.619	0.028	0.015	0.125	0.52	0.72	-0.092	0.17	0.688
1644	1	75192556	1	75192556	1644	1645	108418	0.532	0.696	-0.036	0.025	0.254	0.619	0.576	-0.023	0.009	0.139	0.72	0.9	-0.038	0.078	1
1645	1	75300974	1	75300974	1645	1646	27187	0.696	0.528	0.176	0.585	1	0.576	0.508	0.229	0.863	1	0.9	0.66	0.054	0.145	0.821
1646	1	75328161	1	75328161	1646	1647	26737	0.528	0.605	0.032	0.017	0.153	0.508	0.64	0.04	0.028	0.22	0.66	0.54	-0.034	0.021	0.218
1647	1	75354898	1	75354898	1647	1648	76391	0.605	0.652	-0.042	0.032	0.305	0.64	0.606	-0.051	0.048	0.361	0.54	0.74	-0.041	0.035	0.341
1648	1	75431289	1	75431289	1648	1649	58543	0.652	0.534	-0.153	0.415	0.944	0.606	0.534	-0.174	0.509	0.947	0.74	0.58	0.127	0.342	0.84
1649	1	75489832	1	75489832	1649	1650	22344	0.534	0.812	-0.033	0.029	0.377	0.534	0.911	-0.045	0.101	1	0.58	0.8	0.075	0.144	0.647
1650	1	75512176	1	75512176	1650	1651	22354	0.812	0.644	-0.009	0.002	0.136	0.911	0.674	-0.003	0.001	0.104	0.8	0.58	0.033	0.029	0.287
1651	1	75534530	1	75534530	1651	1652	47704	0.644	0.646	0.1	0.193	0.441	0.674	0.64	0.041	0.033	0.195	0.58	0.64	0.123	0.267	0.587
1652	1	75582234	1	75582234	1652	1653	26688	0.646	0.506	-0.176	0.544	1	0.64	0.542	-0.157	0.432	0.954	0.64	0.64	0.147	0.405	0.637
1653	1	75608922	1	75608922	1653	1654	34617	0.506	0.804	-0.059	0.089	0.612	0.542	0.903	0.004	0.001	0.077	0.64	0.84	0.005	0.001	0.049
1654	1	75643539	1	75643539	1654	1655	33496	0.804	0.792	0.087	0.293	0.562	0.903	0.915	0.056	0.459	0.732	0.84	0.8	0.142	0.933	1
1655	1	75677035	1	75677035	1655	1656	35516	0.792	0.571	-0.03	0.022	0.336	0.915	0.538	-0.028	0.04	0.707	0.8	0.68	-0.008	0.002	0.13
1656	1	75712551	1	75712551	1656	1657	25976	0.571	0.866	-0.058	0.119	1	0.538	0.932	-0.025	0.039	0.789	0.68	0.94	0.023	0.041	0.551
1657	1	75738527	1	75738527	1657	1658	130137	0.866	0.765	0.058	0.158	0.56	0.932	0.767	-0.002	0	0.124	0.94	0.94	-0.007	0.018	1
1658	1	75868664	1	75868664	1658	1659	30909	0.765	0.767	0.045	0.062	0.25	0.767	0.877	-0.006	0.002	0.226	0.94	0.8	0.017	0.031	0.347
1659	1	75899573	1	75899573	1659	1660	29304	0.767	0.545	0.011	0.003	0.089	0.877	0.508	-0.015	0.008	0.248	0.8	0.58	0.117	0.349	1
1660	1	75928877	1	75928877	1660	1661	44921	0.545	0.814	-0.011	0.003	0.128	0.508	0.771	0.03	0.02	0.254	0.58	0.58	-0.034	0.02	0.194
1661	1	75973798	1	75973798	1661	1662	25444	0.814	0.668	0.128	0.489	1	0.771	0.729	0.174	0.868	1	0.58	0.54	0.139	0.32	0.614
1662	1	75999242	1	75999242	1662	1663	112883	0.668	0.563	0.058	0.062	0.31	0.729	0.559	-0.062	0.078	0.515	0.54	0.56	0.037	0.022	0.154
1663	1	76112125	1	76112125	1663	1664	27549	0.563	0.919	-0.035	0.068	0.999	0.559	0.945	0.028	0.061	0.907	0.56	0.9	-0.008	0.003	0.189
1664	1	76139674	1	76139674	1664	1665	59353	0.919	0.727	-0.023	0.034	1	0.945	0.869	-0.002	0.001	0.245	0.9	0.94	-0.013	0.031	1
1665	1	76199027	1	76199027	1665	1666	41598	0.727	0.547	-0.059	0.072	0.481	0.869	0.508	0.024	0.02	0.354	0.94	0.8	0.038	0.156	0.781
1666	1	76240625	1	76240625	1666	1667	32874	0.547	0.773	0.137	0.43	1	0.508	0.695	0.159	0.477	1	0.8	0.64	0.121	0.396	0.944
1667	1	76273499	1	76273499	1667	1668	63047	0.773	0.597	-0.113	0.3	1	0.695	0.559	-0.156	0.465	1	0.64	0.88	0.056	0.128	0.727
1668	1	76336546	1	76336546	1668	1669	38317	0.597	0.674	-0.044	0.036	0.333	0.559	0.678	-0.043	0.034	0.301	0.88	0.56	-0.048	0.087	0.9
1669	1	76374863	1	76374863	1669	1670	36677	0.674	0.731	0.116	0.31	0.639	0.678	0.72	0.113	0.291	0.597	0.56	0.56	0.263	1	1
1670	1	76411540	1	76411540	1670	1671	61361	0.731	0.749	-0.016	0.007	0.243	0.72	0.886	-0.018	0.015	0.548	0.56	0.88	-0.027	0.027	0.505
1671	1	76472901	1	76472901	1671	1672	34500	0.749	0.708	0.162	0.676	0.913	0.886	0.869	0.098	0.829	0.985	0.88	0.88	0.095	0.809	0.9
1672	1	76507401	1	76507401	1672	1673	65471	0.708	0.585	-0.077	0.118	0.635	0.869	0.504	-0.072	0.179	1	0.88	0.52	-0.016	0.01	0.275
1673	1	76572872	1	76572872	1673	1674	27332	0.585	0.547	0.016	0.004	0.069	0.504	0.517	0.179	0.515	0.736	0.52	0.72	-0.03	0.018	0.223
1674	1	76600204	1	76600204	1674	1675	41865	0.547	0.727	-0.121	0.297	0.979	0.517	0.758	-0.099	0.212	0.845	0.72	0.7	-0.05	0.059	0.595
1675	1	76642069	1	76642069	1675	1676	32799	0.727	0.644	0.178	0.699	1	0.758	0.703	0.146	0.558	0.86	0.7	0.68	-0.075	0.123	0.781
1676	1	76674868	1	76674868	1676	1677	28912	0.644	0.522	0.077	0.104	0.415	0.703	0.648	0.114	0.275	0.595	0.68	0.56	-0.002	0	0.012
1677	1	76703780	1	76703780	1677	1678	125992	0.522	0.636	0.089	0.138	0.471	0.648	0.737	0.117	0.31	0.687	0.56	0.7	0.079	0.121	0.471
1678	1	76829772	1	76829772	1678	1679	23410	0.636	0.514	-0.121	0.253	0.684	0.737	0.678	0.137	0.444	0.769	0.7	0.52	-0.071	0.096	0.492
1679	1	76853182	1	76853182	1679	1680	30595	0.514	0.536	0.08	0.104	0.337	0.678	0.653	-0.072	0.104	0.642	0.52	0.52	0.062	0.061	0.247
1680	1	76883777	1	76883777	1680	1681	60330	0.536	0.749	0.137	0.401	1	0.653	0.826	0.109	0.365	0.962	0.52	0.9	0.046	0.094	0.881
1681	1	76944107	1	76944107	1681	1682	27481	0.749	0.816	-0.049	0.085	1	0.826	0.856	-0.029	0.048	1	0.9	0.62	-0.038	0.066	0.987
1682	1	76971588	1	76971588	1682	1683	52017	0.816	0.577	-0.075	0.153	0.961	0.856	0.521	0.049	0.078	0.651	0.62	0.52	0.099	0.167	0.502
1683	1	77023605	1	77023605	1683	1684	28265	0.577	0.524	-0.202	0.671	1	0.521	0.623	0.187	0.597	0.952	0.52	0.8	0.071	0.126	0.681
1684	1	77051870	1	77051870	1684	1685	32710	0.524	0.587	-0.153	0.387	0.777	0.623	0.517	0.137	0.319	0.702	0.8	0.56	0.025	0.016	0.223
1685	1	77084580	1	77084580	1685	1686	31474	0.587	0.638	-0.102	0.184	0.68	0.517	0.619	0.107	0.195	0.543	0.56	0.5	-0.146	0.345	0.663
1686	1	77116054	1	77116054	1686	1687	68290	0.638	0.603	-0.082	0.122	0.572	0.619	0.513	0.095	0.154	0.487	0.5	0.68	0.021	0.008	0.13
1687	1	77184344	1	77184344	1687	1688	29521	0.603	0.506	-0.164	0.449	0.835	0.513	0.627	0.189	0.612	0.989	0.68	0.82	0.067	0.142	0.551
1688	1	77213865	1	77213865	1688	1689	65930	0.506	0.545	0.085	0.116	0.369	0.627	0.636	0.102	0.192	0.446	0.82	0.68	0.067	0.142	0.551
1689	1	77279795	1	77279795	1689	1690	104032	0.545	0.674	0.171	0.534	0.959	0.636	0.699	0.176	0.638	0.922	0.68	0.84	0.081	0.223	0.743
1690	1	77383827	1	77383827	1690	1691	25157	0.674	0.526	0.098	0.176	0.573	0.699	0.669	0.163	0.569	0.808	0.84	0.68	0.081	0.223	0.743
1691	1	77408984	1	77408984	1691	1692	25310	0.526	0.522	0.179	0.517	0.725	0.669	0.64	0.213	0.889	1	0.68	0.68	0.162	0.552	0.743
1692	1	77434294	1	77434294	1692	1693	27952	0.522	0.528	0.263	1	1	0.64	0.627	0.238	1	1	0.68	0.68	0.162	0.552	0.743
1693	1	77462246	1	77462246	1693	1694	92747	0.528	0.674	0.107	0.211	0.624	0.627	0.653	0.076	0.11	0.35	0.68	0.84	0.081	0.223	0.743
1694	1	77554993	1	77554993	1694	1695	69783	0.674	0.536	0.091	0.151	0.52	0.653	0.589	-0.138	0.349	0.97	0.84	0.54	0.013	0.005	0.154
1695	1	77624776	1	77624776	1695	1696	31386	0.536	0.672	0.188	0.645	1	0.589	0.636	-0.165	0.488	1	0.54	0.72	0.044	0.039	0.292
1696	1	77656162	1	77656162	1696	1697	20620	0.672	0.638	0.22	0.952	1	0.636	0.534	0.183	0.581	0.941	0.72	0.72	0.128	0.405	0.637
1697	1	77676782	1	77676782	1697	1698	48519	0.638	0.727	-0.077	0.13	0.781	0.534	0.831	-0.044	0.055	0.557	0.72	0.68	0.001	0	0.004
1698	1	77725301	1	77725301	1698	1699	24261	0.727	0.872	-0.037	0.06	1	0.831	0.737	-0.034	0.043	0.769	0.68	0.66	-0.123	0.307	1
1699	1	77749562	1	77749562	1699	1700	43446	0.872	0.658	0.061	0.146	0.717	0.737	0.551	-0.067	0.094	0.568	0.66	0.64	0.12	0.279	0.551
1700	1	77793008	1	77793008	1700	1701	67956	0.658	0.704	0.078	0.13	0.401	0.551	0.61	-0.05	0.042	0.284	0.64	0.56	0.107	0.204	0.533
1701	1	77860964	1	77860964	1701	1702	57630	0.704	0.698	-0.075	0.127	0.835	0.61	0.797	-0.062	0.099	0.777	0.56	0.62	-0.182	0.569	1
1702	1	77918594	1	77918594	1702	1703	26717	0.698	0.542	-0.124	0.292	0.892	0.797	0.737	0.136	0.588	0.906	0.62	0.52	0.182	0.566	0.924
1703	1	77945311	1	77945311	1703	1704	36090	0.542	0.723	0.055	0.06	0.366	0.737	0.746	0.011	0.003	0.056	0.52	0.8	-0.138	0.473	1
1704	1	77981401	1	77981401	1704	1705	31280	0.723	0.82	0.15	0.763	1	0.746	0.818	0.133	0.627	0.979	0.8	0.82	0.154	1	1
1705	1	78012681	1	78012681	1705	1706	41093	0.82	0.725	0.137	0.638	1	0.818	0.763	0.109	0.444	0.787	0.82	0.8	0.154	1	1
1706	1	78053774	1	78053774	1706	1707	38525	0.725	0.775	0.029	0.023	0.174	0.763	0.631	0.003	0	0.02	0.8	0.84	0.058	0.158	0.456
1707	1	78092299	1	78092299	1707	1708	38609	0.775	0.777	0.107	0.38	0.62	0.631	0.826	0.08	0.193	0.731	0.84	0.82	0.065	0.213	0.495
1708	1	78130908	1	78130908	1708	1709	60433	0.777	0.741	0.108	0.351	0.653	0.826	0.648	0.103	0.326	0.917	0.82	0.84	0.044	0.098	0.337
1709	1	78191341	1	78191341	1709	1710	29218	0.741	0.8	0.057	0.106	0.385	0.648	0.852	0.07	0.17	0.728	0.84	0.9	-0.013	0.013	0.781
1710	1	78220559	1	78220559	1710	1711	32197	0.8	0.767	0.012	0.005	0.076	0.852	0.771	0.034	0.052	0.298	0.9	0.86	0.075	0.519	0.872
1711	1	78252756	1	78252756	1711	1712	65099	0.767	0.658	0.12	0.356	0.78	0.771	0.661	0.156	0.612	1	0.86	0.88	0.09	0.637	0.872
1712	1	78317855	1	78317855	1712	1713	37608	0.658	0.761	0.114	0.315	0.722	0.661	0.754	0.148	0.529	0.912	0.88	0.82	0.08	0.411	0.813
1713	1	78355463	1	78355463	1713	1714	22522	0.761	0.794	-0.047	0.075	0.958	0.754	0.835	-0.022	0.019	0.544	0.82	0.76	-0.027	0.028	0.637
1714	1	78377985	1	78377985	1714	1715	35862	0.794	0.777	0.017	0.01	0.106	0.835	0.843	0.003	0.001	0.025	0.76	0.82	-0.007	0.002	0.154
1715	1	78413847	1	78413847	1715	1716	45009	0.777	0.545	0.08	0.148	0.656	0.843	0.597	0.082	0.212	0.877	0.82	0.5	0.125	0.423	1
1716	1	78458856	1	78458856	1716	1717	38096	0.545	0.53	0.22	0.78	0.912	0.597	0.597	0.148	0.376	0.613	0.5	0.54	0.208	0.699	0.906
1717	1	78496952	1	78496952	1717	1718	72364	0.53	0.646	0.126	0.28	0.674	0.597	0.623	0.138	0.338	0.614	0.54	0.62	0.24	0.984	1
1718	1	78569316	1	78569316	1718	1719	26126	0.646	0.708	0.169	0.605	0.895	0.623	0.771	0.112	0.304	0.788	0.62	0.72	0.195	0.801	1
1719	1	78595442	1	78595442	1719	1720	69356	0.708	0.623	0.167	0.575	0.918	0.771	0.627	0.114	0.316	0.796	0.72	0.62	0.195	0.801	1
1720	1	78664798	1	78664798	1720	1721	26696	0.623	0.765	0.133	0.42	0.91	0.627	0.797	0.099	0.26	0.777	0.62	0.72	0.195	0.801	1
1721	1	78691494	1	78691494	1721	1722	22426	0.765	0.626	0.131	0.409	0.89	0.797	0.614	0.094	0.23	0.752	0.72	0.62	0.195	0.801	1
1722	1	78713920	1	78713920	1722	1723	21587	0.626	0.668	0.061	0.071	0.291	0.614	0.847	0.061	0.121	0.649	0.62	0.6	0.204	0.737	0.895
1723	1	78735507	1	78735507	1723	1724	19409	0.668	0.729	0.177	0.713	0.977	0.847	0.805	0.077	0.291	0.625	0.6	0.66	0.071	0.093	0.347
1724	1	78754916	1	78754916	1724	1725	24688	0.729	0.723	0.074	0.138	0.377	0.805	0.805	0.026	0.027	0.165	0.66	0.74	-0.059	0.081	0.669
1725	1	78779604	1	78779604	1725	1726	39804	0.723	0.848	0.027	0.027	0.241	0.805	0.873	0.01	0.006	0.096	0.74	0.72	-0.006	0.001	0.08
1726	1	78819408	1	78819408	1726	1727	45595	0.848	0.619	0.028	0.026	0.301	0.873	0.513	0.02	0.015	0.312	0.72	0.54	-0.039	0.031	0.304
1727	1	78865003	1	78865003	1727	1728	55823	0.619	0.654	0.122	0.279	0.57	0.513	0.593	0.198	0.653	0.952	0.54	0.52	0.248	0.995	1
1728	1	78920826	1	78920826	1728	1729	28520	0.654	0.532	0.179	0.567	0.972	0.593	0.627	0.228	0.923	1	0.52	0.54	0.248	0.995	1
1729	1	78949346	1	78949346	1729	1730	28714	0.532	0.672	0.16	0.465	0.916	0.627	0.606	-0.155	0.432	1	0.54	0.86	-0.051	0.086	0.789
1730	1	78978060	1	78978060	1730	1731	22416	0.672	0.587	0.131	0.32	0.679	0.606	0.631	-0.152	0.416	1	0.86	0.52	-0.036	0.043	0.533
1731	1	79000476	1	79000476	1731	1732	5059	0.587	0.751	0.151	0.5	1	0.631	0.504	0.2	0.686	1	0.52	0.5	0.25	1	1
1732	1	79005535	1	79005535	1732	1733	27267	0.751	0.543	0.143	0.439	1	0.504	0.631	0.2	0.686	1	0.5	0.54	0.229	0.846	0.996
1733	1	79032802	1	79032802	1733	1734	27841	0.543	0.543	0.234	0.892	0.944	0.631	0.636	0.238	1	1	0.54	0.52	0.227	0.835	0.951
1734	1	79060643	1	79060643	1734	1735	30717	0.543	0.557	0.223	0.814	0.928	0.636	0.631	0.229	0.973	0.995	0.52	0.52	0.228	0.837	0.915
1735	1	79091360	1	79091360	1735	1736	32476	0.557	0.536	0.19	0.59	0.803	0.631	0.576	0.211	0.78	0.991	0.52	0.66	-0.152	0.415	0.934
1736	1	79123836	1	79123836	1736	1737	35350	0.536	0.52	-0.101	0.163	0.451	0.576	0.513	-0.087	0.125	0.423	0.66	0.56	-0.103	0.193	0.691
1737	1	79159186	1	79159186	1737	1738	37119	0.52	0.668	-0.167	0.506	1	0.513	0.708	0.178	0.616	1	0.56	0.56	-0.112	0.205	0.577
1738	1	79196305	1	79196305	1738	1739	25176	0.668	0.587	0.1	0.185	0.511	0.708	0.653	0.086	0.157	0.449	0.56	0.74	-0.051	0.055	0.444
1739	1	79221481	1	79221481	1739	1740	51776	0.587	0.553	0.02	0.007	0.089	0.653	0.513	-0.038	0.026	0.225	0.74	0.6	0.013	0.003	0.08
1740	1	79273257	1	79273257	1740	1741	35845	0.553	0.638	-0.041	0.029	0.251	0.513	0.64	0.001	0	0.004	0.6	0.56	-0.158	0.424	0.9
1741	1	79309102	1	79309102	1741	1742	40275	0.638	0.775	-0.035	0.03	0.425	0.64	0.78	-0.049	0.061	0.617	0.56	0.84	-0.105	0.333	1
1742	1	79349377	1	79349377	1742	1743	31154	0.775	0.551	0.091	0.191	0.73	0.78	0.678	0.118	0.368	0.787	0.84	0.56	-0.022	0.014	0.308
1743	1	79380531	1	79380531	1743	1744	89551	0.551	0.692	-0.024	0.011	0.172	0.678	0.805	-0.041	0.049	0.655	0.56	0.52	0.06	0.059	0.262
1744	1	79470082	1	79470082	1744	1745	30631	0.692	0.547	-0.135	0.347	0.97	0.805	0.508	0.119	0.359	1	0.52	0.68	-0.133	0.323	0.863
1745	1	79500713	1	79500713	1745	1746	27863	0.547	0.623	0.014	0.003	0.068	0.508	0.547	0.016	0.004	0.071	0.68	0.86	0.011	0.004	0.114
1746	1	79528576	1	79528576	1746	1747	69690	0.623	0.883	0.003	0	0.04	0.547	0.792	-0.002	0	0.02	0.86	0.7	-0.004	0.001	0.099
1747	1	79598266	1	79598266	1747	1748	44824	0.883	0.731	-0.033	0.054	1	0.792	0.775	-0.043	0.064	0.917	0.7	0.62	-0.112	0.256	0.987
1748	1	79643090	1	79643090	1748	1749	28317	0.731	0.775	0.037	0.04	0.225	0.775	0.737	-0.008	0.002	0.134	0.62	0.52	0.037	0.023	0.186
1749	1	79671407	1	79671407	1749	1750	27121	0.775	0.704	0.094	0.243	0.593	0.737	0.61	0.131	0.373	0.817	0.52	0.66	-0.111	0.219	0.679
1750	1	79698528	1	79698528	1750	1751	64318	0.704	0.808	0.007	0.001	0.051	0.61	0.881	0.035	0.049	0.482	0.66	0.8	-0.038	0.039	0.551
1751	1	79762846	1	79762846	1751	1752	32020	0.808	0.676	0.103	0.315	0.798	0.881	0.703	0.07	0.225	0.839	0.8	0.74	0.121	0.474	0.816
1752	1	79794866	1	79794866	1752	1753	33733	0.676	0.81	0.14	0.585	1	0.703	0.877	0.072	0.229	0.83	0.74	0.8	0.121	0.474	0.816
1753	1	79828599	1	79828599	1753	1754	54626	0.81	0.565	0.015	0.006	0.139	0.877	0.542	0.036	0.049	0.542	0.8	0.62	0.071	0.133	0.571
1754	1	79883225	1	79883225	1754	1755	26837	0.565	0.773	0.153	0.541	1	0.542	0.657	-0.18	0.58	1	0.62	0.54	0.261	1	1
1755	1	79910062	1	79910062	1755	1756	68878	0.773	0.565	-0.073	0.125	0.743	0.657	0.72	-0.117	0.3	1	0.54	0.64	0.217	0.827	1
1756	1	79978940	1	79978940	1756	1757	33682	0.565	0.545	-0.125	0.256	0.632	0.72	0.5	0.077	0.117	0.55	0.64	0.54	0.092	0.15	0.476
1757	1	80012622	1	80012622	1757	1758	29995	0.545	0.723	0.115	0.264	0.759	0.5	0.661	-0.09	0.144	0.529	0.54	0.68	-0.015	0.004	0.102
1758	1	80042617	1	80042617	1758	1759	25627	0.723	0.619	0.012	0.003	0.072	0.661	0.534	0.015	0.004	0.081	0.68	0.58	0.053	0.054	0.287
1759	1	80068244	1	80068244	1759	1760	27040	0.619	0.545	-0.176	0.527	1	0.534	0.568	-0.231	0.875	1	0.58	0.62	0.23	0.922	1
1760	1	80095284	1	80095284	1760	1761	28646	0.545	0.761	-0.095	0.201	0.876	0.568	0.822	-0.078	0.17	1	0.62	0.8	-0.054	0.078	0.713
1761	1	80123930	1	80123930	1761	1762	28592	0.761	0.745	-0.073	0.153	1	0.822	0.695	-0.067	0.144	1	0.8	0.56	-0.1	0.254	1
1762	1	80152522	1	80152522	1762	1763	25984	0.745	0.739	0.105	0.298	0.555	0.695	0.873	0.101	0.436	1	0.56	0.64	0.232	0.952	1
1763	1	80178506	1	80178506	1763	1764	23254	0.739	0.822	0.135	0.646	1	0.873	0.856	0.113	0.927	1	0.64	0.64	0.23	0.997	0.998
1764	1	80201760	1	80201760	1764	1765	27902	0.822	0.522	0.105	0.302	1	0.856	0.5	-0.077	0.192	1	0.64	0.74	-0.112	0.281	1
1765	1	80229662	1	80229662	1765	1766	22652	0.522	0.652	0.148	0.388	0.816	0.5	0.508	-0.132	0.281	0.539	0.74	0.62	-0.06	0.079	0.607
1766	1	80252314	1	80252314	1766	1767	29712	0.652	0.763	-0.078	0.15	0.95	0.508	0.843	-0.096	0.277	1	0.62	0.64	-0.118	0.258	0.865
1767	1	80282026	1	80282026	1767	1768	28982	0.763	0.775	0.184	1	1	0.843	0.843	0.143	1	1	0.64	0.64	0.23	0.997	0.998
1768	1	80311008	1	80311008	1768	1769	26783	0.775	0.573	-0.098	0.224	1	0.843	0.568	-0.085	0.225	1	0.64	0.58	-0.148	0.392	0.981
1769	1	80337791	1	80337791	1769	1770	155091	0.573	0.648	-0.071	0.091	0.475	0.568	0.72	-0.094	0.18	0.78	0.58	0.7	0.008	0.001	0.048
1770	1	80492882	1	80492882	1770	1771	31484	0.648	0.818	-0.081	0.192	1	0.72	0.869	-0.04	0.069	1	0.7	0.66	-0.108	0.249	1
1771	1	80524366	1	80524366	1771	1772	32050	0.818	0.814	0.154	1	1	0.869	0.869	0.132	1	1	0.66	0.66	0.197	0.768	0.876
1772	1	80556416	1	80556416	1772	1773	54043	0.814	0.66	-0.053	0.084	0.845	0.869	0.564	-0.043	0.066	0.75	0.66	0.68	-0.102	0.212	0.934
1773	1	80610459	1	80610459	1773	1774	64531	0.66	0.674	0.113	0.258	0.524	0.564	0.72	0.147	0.436	0.932	0.68	0.78	0.124	0.413	0.83
1774	1	80674990	1	80674990	1774	1775	21604	0.674	0.678	-0.016	0.006	0.157	0.72	0.822	-0.028	0.026	0.557	0.78	0.56	-0.056	0.074	0.577
1775	1	80696594	1	80696594	1775	1776	20670	0.678	0.664	0.213	0.933	0.997	0.822	0.699	0.123	0.49	0.987	0.56	0.54	0.287	1	1
1776	1	80717264	1	80717264	1776	1777	24432	0.664	0.545	0.205	0.762	1	0.699	0.661	0.196	0.815	0.986	0.54	0.54	-0.253	1	1
1777	1	80741696	1	80741696	1777	1778	23396	0.545	0.652	0.202	0.728	1	0.661	0.708	0.202	0.878	1	0.54	0.54	-0.253	1	1
1778	1	80765092	1	80765092	1778	1779	33357	0.652	0.563	0.199	0.709	1	0.708	0.661	0.202	0.878	1	0.54	0.54	-0.253	1	1
1779	1	80798449	1	80798449	1779	1780	29608	0.563	0.567	0.259	1	1	0.661	0.669	0.223	1	1	0.54	0.52	0.269	1	1
1780	1	80828057	1	80828057	1780	1781	31376	0.567	0.575	0.27	1	1	0.669	0.678	0.213	0.936	0.986	0.52	0.52	0.27	1	1
1781	1	80859433	1	80859433	1781	1782	23785	0.575	0.753	-0.106	0.245	1	0.678	0.725	-0.081	0.149	0.909	0.52	0.66	-0.007	0.001	0.041
1782	1	80883218	1	80883218	1782	1783	49206	0.753	0.619	-0.09	0.185	0.955	0.725	0.699	-0.082	0.159	0.986	0.66	0.62	-0.082	0.126	0.632
1783	1	80932424	1	80932424	1783	1784	66546	0.619	0.583	-0.085	0.127	0.536	0.699	0.648	-0.098	0.2	0.927	0.62	0.72	-0.034	0.025	0.321
1784	1	80998970	1	80998970	1784	1785	26674	0.583	0.759	-0.035	0.028	0.35	0.648	0.661	-0.057	0.063	0.476	0.72	0.74	-0.006	0.001	0.08
1785	1	81025644	1	81025644	1785	1786	39690	0.759	0.804	-0.047	0.077	0.998	0.661	0.919	-0.042	0.108	1	0.74	0.9	-0.054	0.169	1
1786	1	81065334	1	81065334	1786	1787	39949	0.804	0.581	0.085	0.19	0.751	0.919	0.674	0.071	0.309	1	0.9	0.52	0.087	0.341	1
1787	1	81105283	1	81105283	1787	1788	24182	0.581	0.589	-0.078	0.103	0.453	0.674	0.538	-0.073	0.098	0.486	0.52	0.54	-0.043	0.03	0.196
1788	1	81129465	1	81129465	1788	1789	24045	0.589	0.765	-0.083	0.158	0.859	0.538	0.801	-0.083	0.174	0.902	0.54	0.9	0.071	0.224	1
1789	1	81153510	1	81153510	1789	1790	54533	0.765	0.733	0.126	0.451	0.731	0.801	0.712	0.068	0.141	0.48	0.9	0.74	0.05	0.144	0.676
1790	1	81208043	1	81208043	1790	1791	33209	0.733	0.82	-0.067	0.154	1	0.712	0.839	-0.059	0.127	1	0.74	0.94	-0.032	0.097	1
1791	1	81241252	1	81241252	1791	1792	28933	0.82	0.532	0.103	0.287	1	0.839	0.508	-0.078	0.182	0.991	0.94	0.76	0.074	0.535	1
1792	1	81270185	1	81270185	1792	1793	30726	0.532	0.745	-0.125	0.329	1	0.508	0.725	0.124	0.31	0.888	0.76	0.74	-0.109	0.34	1
1793	1	81300911	1	81300911	1793	1794	61321	0.745	0.731	0.089	0.21	0.475	0.725	0.695	0.147	0.509	0.767	0.74	0.8	-0.067	0.144	1
1794	1	81362232	1	81362232	1794	1795	27572	0.731	0.54	-0.092	0.172	0.741	0.695	0.606	-0.119	0.278	0.986	0.8	0.64	0.1	0.271	0.781
1795	1	81389804	1	81389804	1795	1796	28449	0.54	0.567	0.074	0.09	0.317	0.606	0.559	0.013	0.003	0.059	0.64	0.64	0.23	0.997	0.998
1796	1	81418253	1	81418253	1796	1797	125226	0.567	0.822	-0.034	0.031	0.436	0.559	0.932	-0.005	0.001	0.158	0.64	0.84	0.088	0.252	0.863
1797	1	81543479	1	81543479	1797	1798	22993	0.822	0.702	-0.051	0.085	0.961	0.932	0.559	-0.035	0.077	1	0.84	0.8	-0.067	0.207	1
1798	1	81566472	1	81566472	1798	1799	10964	0.702	0.678	-0.098	0.209	1	0.559	0.674	-0.123	0.281	0.858	0.8	0.76	-0.079	0.215	1
1799	1	81577436	1	81577436	1799	1800	10773	0.678	0.7	-0.099	0.214	1	0.674	0.559	-0.123	0.281	0.858	0.76	0.8	-0.079	0.215	1
1800	1	81588209	1	81588209	1800	1801	45009	0.7	0.674	0.204	0.902	1	0.559	0.555	0.246	0.99	1	0.8	0.8	0.167	1	1
1801	1	81633218	1	81633218	1801	1802	77105	0.674	0.64	0.171	0.579	0.82	0.555	0.521	-0.19	0.588	0.894	0.8	0.74	0.163	0.858	1
1802	1	81710323	1	81710323	1802	1803	39168	0.64	0.735	-0.056	0.071	0.591	0.521	0.703	0.008	0.001	0.054	0.74	0.72	-0.047	0.058	0.652
1803	1	81749491	1	81749491	1803	1804	26687	0.735	0.646	-0.015	0.005	0.165	0.703	0.686	-0.008	0.001	0.087	0.72	0.72	-0.08	0.157	1
1804	1	81776178	1	81776178	1804	1805	36438	0.646	0.686	0.156	0.493	0.767	0.686	0.737	0.159	0.604	0.88	0.72	0.7	0.179	0.758	0.914
1805	1	81812616	1	81812616	1805	1806	26003	0.686	0.733	0.185	0.81	1	0.737	0.784	0.172	0.9	1	0.7	0.72	0.179	0.758	0.914
1806	1	81838619	1	81838619	1806	1807	23518	0.733	0.741	0.193	0.989	1	0.784	0.784	0.184	1	1	0.72	0.72	0.17	0.711	0.843
1807	1	81862137	1	81862137	1807	1808	21652	0.741	0.773	-0.067	0.131	1	0.784	0.826	-0.024	0.025	0.651	0.72	0.8	-0.013	0.005	0.223
1808	1	81883789	1	81883789	1808	1809	88366	0.773	0.53	-0.111	0.284	1	0.826	0.597	0.077	0.171	0.741	0.8	0.54	-0.108	0.295	1
1809	1	81972155	1	81972155	1809	1810	49655	0.53	0.514	0.225	0.816	0.932	0.597	0.631	0.218	0.847	0.989	0.54	0.56	0.307	1	1
1810	1	82021810	1	82021810	1810	1811	113554	0.514	0.856	-0.073	0.175	1	0.631	0.903	0.039	0.073	0.628	0.56	0.92	-0.032	0.055	0.9
1811	1	82135364	1	82135364	1811	1812	31848	0.856	0.791	-0.031	0.047	1	0.903	0.763	-0.017	0.018	0.724	0.92	0.8	-0.033	0.094	1
1812	1	82167212	1	82167212	1812	1813	40722	0.791	0.706	0.13	0.492	0.88	0.763	0.716	0.168	0.763	0.986	0.8	0.72	0.092	0.261	0.637
1813	1	82207934	1	82207934	1813	1814	49657	0.706	0.621	-0.026	0.014	0.232	0.716	0.661	-0.006	0.001	0.063	0.72	0.52	0.095	0.179	0.652
1814	1	82257591	1	82257591	1814	1815	34846	0.621	0.615	0.105	0.198	0.451	0.661	0.593	0.102	0.193	0.508	0.52	0.56	-0.211	0.723	0.998
1815	1	82292437	1	82292437	1815	1816	28945	0.615	0.763	0.102	0.244	0.701	0.593	0.758	0.122	0.339	0.854	0.56	0.78	-0.098	0.225	1
1816	1	82321382	1	82321382	1816	1817	73679	0.763	0.536	0.086	0.166	0.68	0.758	0.589	0.06	0.082	0.425	0.78	0.52	0.176	0.722	1
1817	1	82395061	1	82395061	1817	1818	39157	0.536	0.632	-0.121	0.251	0.706	0.589	0.568	-0.145	0.352	0.814	0.52	0.62	0.141	0.337	0.713
1818	1	82434218	1	82434218	1818	1819	34153	0.632	0.765	-0.086	0.178	0.998	0.568	0.839	-0.059	0.106	0.85	0.62	0.92	0.041	0.096	0.823
1819	1	82468371	1	82468371	1819	1820	19872	0.765	0.708	-0.063	0.106	0.912	0.839	0.822	-0.015	0.011	0.526	0.92	0.72	-0.026	0.045	1
1820	1	82488243	1	82488243	1820	1821	20781	0.708	0.573	0.114	0.258	0.682	0.822	0.686	0.075	0.181	0.618	0.72	0.58	0.068	0.093	0.416
1821	1	82509024	1	82509024	1821	1822	33189	0.573	0.792	-0.081	0.162	0.91	0.686	0.682	-0.098	0.208	0.988	0.58	0.66	-0.11	0.221	0.77
1822	1	82542213	1	82542213	1822	1823	104339	0.792	0.753	-0.051	0.086	1	0.682	0.763	-0.045	0.052	0.6	0.66	0.94	-0.001	0	0.041
1823	1	82646552	1	82646552	1823	1824	31262	0.753	0.753	0.181	0.947	0.973	0.763	0.767	0.175	0.944	0.983	0.94	0.94	0.055	0.951	0.975
1824	1	82677814	1	82677814	1824	1825	26815	0.753	0.565	-0.005	0.001	0.05	0.767	0.619	-0.021	0.011	0.238	0.94	0.62	-0.006	0.003	0.256
1825	1	82704629	1	82704629	1825	1826	27879	0.565	0.589	-0.182	0.558	1	0.619	0.542	-0.177	0.534	1	0.62	0.58	0.168	0.489	0.76
1826	1	82732508	1	82732508	1826	1827	135305	0.589	0.619	0.231	0.933	1	0.542	0.64	0.215	0.805	1	0.58	0.5	0.188	0.577	0.893
1827	1	82867813	1	82867813	1827	1828	27800	0.619	0.545	-0.177	0.539	1	0.64	0.542	0.219	0.837	1	0.5	0.54	0.229	0.846	0.996
1828	1	82895613	1	82895613	1828	1829	91879	0.545	0.545	0.252	1	1	0.542	0.547	0.257	1	1	0.54	0.54	0.247	0.986	0.993
1829	1	82987492	1	82987492	1829	1830	52242	0.545	0.547	0.047	0.036	0.191	0.547	0.534	0.061	0.06	0.252	0.54	0.56	0.203	0.675	0.856
1830	1	83039734	1	83039734	1830	1831	23337	0.547	0.713	-0.124	0.301	0.952	0.534	0.763	0.123	0.336	0.971	0.56	0.54	-0.193	0.605	0.951
1831	1	83063071	1	83063071	1831	1832	32066	0.713	0.686	0.109	0.269	0.554	0.763	0.657	0.139	0.475	0.893	0.54	0.54	0.226	0.827	0.909
1832	1	83095137	1	83095137	1832	1833	29698	0.686	0.759	-0.065	0.107	0.856	0.657	0.737	-0.122	0.341	1	0.54	0.6	-0.175	0.514	0.951
1833	1	83124835	1	83124835	1833	1834	26360	0.759	0.67	0.152	0.569	0.939	0.737	0.725	0.187	0.908	0.984	0.6	0.74	0.2	0.866	1
1834	1	83151195	1	83151195	1834	1835	24066	0.67	0.563	0.107	0.212	0.578	0.725	0.538	0.115	0.268	0.777	0.74	0.84	-0.003	0	0.08
1835	1	83175261	1	83175261	1835	1836	36861	0.563	0.589	0.001	0	0.003	0.538	0.623	0.05	0.043	0.248	0.84	0.6	-0.008	0.002	0.13
1836	1	83212122	1	83212122	1836	1837	72583	0.589	0.704	-0.058	0.067	0.477	0.623	0.746	-0.078	0.137	0.814	0.6	0.64	-0.05	0.045	0.347
1837	1	83284705	1	83284705	1837	1838	24069	0.704	0.617	0.087	0.154	0.477	0.746	0.636	0.087	0.171	0.536	0.64	0.76	0.091	0.196	0.591
1838	1	83308774	1	83308774	1838	1839	22994	0.617	0.698	0.166	0.553	0.891	0.636	0.758	0.1	0.237	0.653	0.76	0.64	0.133	0.418	0.863
1839	1	83331768	1	83331768	1839	1840	23598	0.698	0.65	-0.103	0.222	0.976	0.758	0.614	-0.081	0.151	0.87	0.64	0.56	0.191	0.641	0.947
1840	1	83355366	1	83355366	1840	1841	37045	0.65	0.757	0.091	0.199	0.577	0.614	0.708	0.059	0.071	0.328	0.56	0.54	-0.172	0.481	0.848
1841	1	83392411	1	83392411	1841	1842	35214	0.757	0.84	-0.029	0.033	0.733	0.708	0.873	-0.041	0.072	1	0.54	0.9	-0.075	0.252	1
1842	1	83427625	1	83427625	1842	1843	43691	0.84	0.591	0.087	0.232	0.917	0.873	0.534	0.043	0.067	0.632	0.9	0.7	-0.042	0.092	1
1843	1	83471316	1	83471316	1843	1844	39087	0.591	0.785	0.135	0.443	1	0.534	0.678	0.172	0.542	0.998	0.7	0.86	-0.025	0.025	0.595
1844	1	83510403	1	83510403	1844	1845	26816	0.785	0.571	-0.102	0.252	1	0.678	0.521	0.163	0.49	0.973	0.86	0.52	0.068	0.155	0.939
1845	1	83537219	1	83537219	1845	1846	39445	0.571	0.832	0.086	0.214	0.891	0.521	0.678	-0.038	0.026	0.243	0.52	0.76	0.072	0.115	0.581
1846	1	83576664	1	83576664	1846	1847	27475	0.832	0.518	-0.079	0.18	0.979	0.678	0.559	-0.162	0.49	1	0.76	0.72	-0.036	0.035	0.533
1847	1	83604139	1	83604139	1847	1848	23631	0.518	0.664	-0.163	0.475	1	0.559	0.576	-0.15	0.375	0.804	0.72	0.74	-0.027	0.018	0.366
1848	1	83627770	1	83627770	1848	1849	25396	0.664	0.858	-0.042	0.066	0.887	0.576	0.886	-0.068	0.186	1	0.74	0.82	-0.077	0.207	1
1849	1	83653166	1	83653166	1849	1850	22278	0.858	0.52	0.087	0.248	1	0.886	0.542	-0.037	0.055	0.711	0.82	0.56	0.043	0.052	0.43
1850	1	83675444	1	83675444	1850	1851	26871	0.52	0.52	0.277	1	1	0.542	0.542	0.244	0.968	0.984	0.56	0.56	0.18	0.534	0.731
1851	1	83702315	1	83702315	1851	1852	25053	0.52	0.883	0.015	0.008	0.24	0.542	0.864	0.037	0.048	0.506	0.56	0.54	-0.068	0.074	0.333
1852	1	83727368	1	83727368	1852	1853	33694	0.883	0.587	0.016	0.011	0.239	0.864	0.788	0.006	0.002	0.058	0.54	0.72	0.065	0.084	0.43
1853	1	83761062	1	83761062	1853	1854	137136	0.587	0.658	0.099	0.181	0.495	0.788	0.75	0.038	0.047	0.242	0.72	0.86	0.023	0.021	0.223
1854	1	83898198	1	83898198	1854	1855	21097	0.658	0.615	0.033	0.021	0.157	0.75	0.568	0.004	0	0.03	0.86	0.68	0.073	0.205	0.77
1855	1	83919295	1	83919295	1855	1856	23420	0.615	0.856	0.091	0.282	1	0.568	0.75	-0.073	0.115	0.672	0.68	0.66	-0.102	0.212	0.934
1856	1	83942715	1	83942715	1856	1857	21754	0.856	0.814	-0.034	0.062	1	0.75	0.873	-0.03	0.043	0.941	0.66	0.92	-0.057	0.194	1
1857	1	83964469	1	83964469	1857	1858	23026	0.814	0.858	-0.035	0.067	1	0.873	0.75	-0.03	0.043	0.941	0.92	0.66	-0.057	0.194	1
1858	1	83987495	1	83987495	1858	1859	29409	0.858	0.858	0.122	1	1	0.75	0.75	0.16	0.731	0.855	0.66	0.66	0.197	0.768	0.876
1859	1	84016904	1	84016904	1859	1860	41705	0.858	0.822	0.056	0.178	0.481	0.75	0.835	0.002	0	0.017	0.66	0.68	0.065	0.087	0.308
1860	1	84058609	1	84058609	1860	1861	33162	0.822	0.903	0.082	0.532	1	0.835	0.924	0.064	0.426	1	0.68	0.7	0.196	0.839	0.96
1861	1	84091771	1	84091771	1861	1862	24503	0.903	0.545	-0.027	0.033	0.611	0.924	0.513	-0.002	0	0.062	0.7	0.58	-0.012	0.003	0.099
1862	1	84116274	1	84116274	1862	1863	22057	0.545	0.85	-0.06	0.113	0.875	0.513	0.733	-0.087	0.155	0.67	0.58	0.52	-0.066	0.071	0.327
1863	1	84138331	1	84138331	1863	1864	27772	0.85	0.812	-0.037	0.07	1	0.733	0.873	-0.026	0.03	0.758	0.52	0.92	-0.059	0.191	1
1864	1	84166103	1	84166103	1864	1865	66989	0.812	0.733	0.009	0.002	0.062	0.873	0.78	0.072	0.27	0.724	0.92	0.6	0.017	0.016	0.347
1865	1	84233092	1	84233092	1865	1866	48459	0.733	0.725	-0.05	0.064	0.681	0.78	0.742	-0.025	0.019	0.441	0.6	0.72	0.058	0.07	0.347
1866	1	84281551	1	84281551	1866	1867	41236	0.725	0.508	-0.154	0.479	1	0.742	0.521	-0.121	0.308	0.981	0.72	0.7	-0.071	0.119	0.843
1867	1	84322787	1	84322787	1867	1868	105266	0.508	0.846	-0.019	0.012	0.255	0.521	0.941	-0.01	0.008	0.362	0.7	0.82	-0.05	0.081	0.926
1868	1	84428053	1	84428053	1868	1869	38897	0.846	0.672	0.021	0.016	0.207	0.941	0.758	0.031	0.094	0.687	0.82	0.68	-0.037	0.042	0.637
1869	1	84466950	1	84466950	1869	1870	22087	0.672	0.84	0.107	0.385	0.993	0.758	0.86	0.12	0.653	1	0.68	0.84	0.122	0.513	1
1870	1	84489037	1	84489037	1870	1871	55372	0.84	0.757	-0.027	0.028	0.682	0.86	0.72	-0.04	0.067	1	0.84	0.52	0.09	0.241	1
1871	1	84544409	1	84544409	1871	1872	86161	0.757	0.729	0.064	0.114	0.363	0.72	0.602	0.1	0.208	0.595	0.52	0.54	0.165	0.439	0.69
1872	1	84630570	1	84630570	1872	1873	86516	0.729	0.632	-0.091	0.179	0.911	0.602	0.606	-0.167	0.488	1	0.54	0.7	0.171	0.559	1
1873	1	84717086	1	84717086	1873	1874	83551	0.632	0.64	0.203	0.768	0.891	0.606	0.661	0.188	0.659	0.914	0.7	0.7	0.25	1	1
1874	1	84800637	1	84800637	1874	1875	66246	0.64	0.725	0.034	0.025	0.192	0.661	0.64	-0.007	0.001	0.057	0.7	0.72	-0.071	0.119	0.843
1875	1	84866883	1	84866883	1875	1876	24434	0.725	0.755	-0.058	0.091	0.858	0.64	0.856	-0.066	0.154	1	0.72	0.88	0.076	0.27	0.878
1876	1	84891317	1	84891317	1876	1877	57267	0.755	0.783	-0.067	0.144	1	0.856	0.784	-0.003	0	0.095	0.88	0.78	0.049	0.133	0.525
1877	1	84948584	1	84948584	1877	1878	159724	0.783	0.5	0.063	0.095	0.584	0.784	0.513	0.006	0.001	0.05	0.78	0.64	0.022	0.013	0.16
1878	1	85108308	1	85108308	1878	1879	28611	0.5	0.696	0.135	0.344	0.887	0.513	0.852	-0.073	0.169	1	0.64	0.82	0.136	0.543	1
1879	1	85136919	1	85136919	1879	1880	29248	0.696	0.526	-0.109	0.226	0.757	0.852	0.547	0.087	0.24	1	0.82	0.78	0.147	0.849	1
1880	1	85166167	1	85166167	1880	1881	12218	0.526	0.569	-0.188	0.579	0.92	0.547	0.585	0.257	1	1	0.78	0.9	0.058	0.22	0.748
1881	1	85178385	1	85178385	1881	1882	12881	0.569	0.506	-0.177	0.513	0.833	0.585	0.508	-0.194	0.619	0.949	0.9	0.76	0.054	0.179	0.713
1882	1	85191266	1	85191266	1882	1883	25433	0.506	0.542	-0.161	0.419	0.712	0.508	0.602	-0.198	0.657	1	0.76	0.76	0.047	0.065	0.256
1883	1	85216699	1	85216699	1883	1884	80327	0.542	0.792	-0.024	0.015	0.256	0.602	0.636	-0.109	0.214	0.751	0.76	0.58	-0.002	0	0.017
1884	1	85297026	1	85297026	1884	1885	37561	0.792	0.567	-0.071	0.126	0.793	0.636	0.678	-0.121	0.291	1	0.58	0.68	0.032	0.02	0.175
1885	1	85334587	1	85334587	1885	1886	45933	0.567	0.846	-0.049	0.074	0.729	0.678	0.708	-0.087	0.169	0.928	0.68	0.68	-0.088	0.165	0.863
1886	1	85380520	1	85380520	1886	1887	36716	0.846	0.854	0.06	0.22	0.484	0.708	0.822	-0.002	0	0.046	0.68	0.82	0.088	0.243	0.722
1887	1	85417236	1	85417236	1887	1888	28355	0.854	0.528	-0.004	0	0.055	0.822	0.513	0.073	0.146	0.799	0.82	0.52	0.091	0.224	0.97
1888	1	85445591	1	85445591	1888	1889	30191	0.528	0.532	0.238	0.915	0.964	0.513	0.53	-0.283	1	1	0.52	0.52	0.312	1	1
1889	1	85475782	1	85475782	1889	1890	41856	0.532	0.664	-0.12	0.257	0.76	0.53	0.814	-0.057	0.087	0.653	0.52	0.6	-0.046	0.035	0.239
1890	1	85517638	1	85517638	1890	1891	32010	0.664	0.648	0.203	0.811	0.933	0.814	0.775	0.129	0.632	0.894	0.6	0.58	0.213	0.772	0.916
1891	1	85549648	1	85549648	1891	1892	19618	0.648	0.585	0.161	0.469	0.783	0.775	0.597	0.125	0.375	0.934	0.58	0.7	0.196	0.75	1
1892	1	85569266	1	85569266	1892	1893	20799	0.585	0.844	0.056	0.099	0.618	0.597	0.682	0.178	0.607	0.937	0.7	0.7	0.083	0.157	0.397
1893	1	85590065	1	85590065	1893	1894	32579	0.844	0.577	-0.069	0.148	1	0.682	0.572	-0.146	0.402	1	0.7	0.64	-0.058	0.07	0.54
1894	1	85622644	1	85622644	1894	1895	35747	0.577	0.587	-0.142	0.343	0.815	0.572	0.538	0.217	0.772	0.941	0.64	0.58	0.102	0.184	0.487
1895	1	85658391	1	85658391	1895	1896	54609	0.587	0.547	0.099	0.163	0.437	0.538	0.716	-0.106	0.224	0.811	0.58	0.68	0.116	0.253	0.624
1896	1	85713000	1	85713000	1896	1897	39601	0.547	0.858	0.031	0.033	0.403	0.716	0.949	0.018	0.033	0.491	0.68	0.86	-0.01	0.004	0.223
1897	1	85752601	1	85752601	1897	1898	30878	0.858	0.838	0.106	0.684	0.893	0.949	0.949	0.046	0.911	0.955	0.86	0.86	0.105	0.761	0.872
1898	1	85783479	1	85783479	1898	1899	24387	0.838	0.543	0.04	0.047	0.453	0.949	0.648	0.019	0.034	0.591	0.86	0.6	0.071	0.174	0.843
1899	1	85807866	1	85807866	1899	1900	25709	0.543	0.508	0.116	0.218	0.502	0.648	0.627	0.141	0.375	0.641	0.6	0.66	0.175	0.569	0.858
1900	1	85833575	1	85833575	1900	1901	49469	0.508	0.822	0.08	0.176	0.888	0.627	0.869	0.072	0.195	0.876	0.66	0.86	0.088	0.289	0.956
1901	1	85883044	1	85883044	1901	1902	56846	0.822	0.824	0.072	0.245	0.499	0.869	0.682	0.023	0.021	0.253	0.86	0.86	0.105	0.761	0.872
1902	1	85939890	1	85939890	1902	1903	28234	0.824	0.65	0.121	0.44	1	0.682	0.572	0.187	0.66	1	0.86	0.78	0.102	0.509	0.939
1903	1	85968124	1	85968124	1903	1904	65459	0.65	0.69	0.074	0.112	0.365	0.572	0.521	0.112	0.206	0.504	0.78	0.72	0.122	0.428	0.768
1904	1	86033583	1	86033583	1904	1905	40688	0.69	0.626	0.128	0.329	0.661	0.521	0.581	0.163	0.438	0.747	0.72	0.62	0.153	0.495	0.883
1905	1	86074271	1	86074271	1905	1906	69409	0.626	0.65	-0.143	0.386	1	0.581	0.758	-0.119	0.317	1	0.62	0.8	-0.096	0.244	1
1906	1	86143680	1	86143680	1906	1907	65954	0.65	0.648	-0.134	0.346	1	0.758	0.699	-0.053	0.072	0.723	0.8	0.64	-0.108	0.318	1
1907	1	86209634	1	86209634	1907	1908	27502	0.648	0.617	-0.06	0.068	0.449	0.699	0.606	0.094	0.177	0.517	0.64	0.68	0.01	0.002	0.049
1908	1	86237136	1	86237136	1908	1909	30221	0.617	0.7	-0.122	0.3	1	0.606	0.856	0.099	0.334	1	0.68	0.8	0.117	0.391	0.858
1909	1	86267357	1	86267357	1909	1910	28639	0.7	0.571	0.184	0.656	1	0.856	0.712	0.096	0.363	0.934	0.8	0.78	0.158	0.913	1
1910	1	86295996	1	86295996	1910	1911	29497	0.571	0.65	0.213	0.812	1	0.712	0.826	0.113	0.431	0.911	0.78	0.78	0.17	0.981	0.991
1911	1	86325493	1	86325493	1911	1912	31829	0.65	0.86	-0.035	0.045	0.714	0.826	0.725	-0.05	0.086	1	0.78	0.74	-0.078	0.182	1
1912	1	86357322	1	86357322	1912	1913	31618	0.86	0.502	0.048	0.077	0.684	0.725	0.53	0.123	0.306	0.845	0.74	0.62	0.169	0.631	1
1913	1	86388940	1	86388940	1913	1914	53758	0.502	0.656	0.168	0.501	0.973	0.53	0.699	0.168	0.536	1	0.62	0.64	0.298	1	1
1914	1	86442698	1	86442698	1914	1915	28001	0.656	0.704	-0.096	0.194	0.937	0.699	0.653	-0.125	0.33	1	0.64	0.58	0.289	1	1
1915	1	86470699	1	86470699	1915	1916	85791	0.704	0.779	-0.025	0.017	0.375	0.653	0.797	0.05	0.067	0.375	0.58	0.64	-0.065	0.075	0.43
1916	1	86556490	1	86556490	1916	1917	79927	0.779	0.545	-0.071	0.118	0.706	0.797	0.64	-0.028	0.021	0.384	0.64	0.74	-0.112	0.281	1
1917	1	86636417	1	86636417	1917	1918	30948	0.545	0.945	-0.015	0.017	0.588	0.64	0.903	-0.002	0	0.069	0.74	0.94	-0.032	0.097	1
1918	1	86667365	1	86667365	1918	1919	62703	0.945	0.877	-0.006	0.006	0.837	0.903	0.869	-0.017	0.03	1	0.94	0.76	-0.009	0.008	0.637
1919	1	86730068	1	86730068	1919	1920	30010	0.877	0.589	-0.042	0.067	0.826	0.869	0.708	-0.052	0.114	1	0.76	0.58	-0.085	0.163	0.843
1920	1	86760078	1	86760078	1920	1921	67875	0.589	0.715	0.035	0.025	0.209	0.708	0.576	0.032	0.02	0.191	0.58	0.56	-0.031	0.016	0.167
1921	1	86827953	1	86827953	1921	1922	38018	0.715	0.563	-0.023	0.011	0.188	0.576	0.568	-0.075	0.093	0.407	0.56	0.7	-0.108	0.227	0.821
1922	1	86865971	1	86865971	1922	1923	84293	0.563	0.573	0.003	0	0.011	0.568	0.678	0.108	0.218	0.591	0.7	0.68	0.05	0.055	0.245
1923	1	86950264	1	86950264	1923	1924	30745	0.573	0.85	0.02	0.013	0.233	0.678	0.877	0.065	0.182	0.786	0.68	0.84	0.102	0.353	0.934
1924	1	86981009	1	86981009	1924	1925	28756	0.85	0.571	-0.058	0.107	0.899	0.877	0.648	0.062	0.158	0.783	0.84	0.6	0.075	0.174	0.781
1925	1	87009765	1	87009765	1925	1926	27304	0.571	0.605	0.015	0.004	0.066	0.648	0.602	0.042	0.033	0.2	0.6	0.86	0.071	0.174	0.843
1926	1	87037069	1	87037069	1926	1927	88228	0.605	0.528	-0.004	0	0.021	0.602	0.508	-0.07	0.082	0.358	0.86	0.62	0.014	0.007	0.163
1927	1	87125297	1	87125297	1927	1928	21232	0.528	0.68	0.186	0.641	1	0.508	0.521	0.273	1	1	0.62	0.52	0.162	0.444	0.818
1928	1	87146529	1	87146529	1928	1929	22251	0.68	0.757	-0.079	0.155	1	0.521	0.847	-0.079	0.193	1	0.52	0.66	0.139	0.346	0.787
1929	1	87168780	1	87168780	1929	1930	58176	0.757	0.583	0.14	0.436	0.986	0.847	0.805	0.124	0.755	1	0.66	0.56	0.167	0.507	0.88
1930	1	87226956	1	87226956	1930	1931	86874	0.583	0.723	0.157	0.508	0.975	0.805	0.839	0.129	0.785	0.995	0.56	0.66	0.167	0.507	0.88
1931	1	87313830	1	87313830	1931	1932	39307	0.723	0.704	0.006	0.001	0.031	0.839	0.657	0.055	0.1	0.522	0.66	0.74	0.045	0.047	0.262
1932	1	87353137	1	87353137	1932	1933	56244	0.704	0.599	0.174	0.604	0.98	0.657	0.538	0.206	0.757	1	0.74	0.6	0.117	0.295	0.748
1933	1	87409381	1	87409381	1933	1934	18551	0.599	0.625	-0.154	0.419	1	0.538	0.695	-0.173	0.569	1	0.6	0.56	0.154	0.402	0.688
1934	1	87427932	1	87427932	1934	1935	10758	0.625	0.626	0.214	0.838	0.919	0.695	0.703	0.228	1	1	0.56	0.56	0.18	0.534	0.731
1935	1	87438690	1	87438690	1935	1936	22049	0.626	0.547	-0.165	0.469	0.975	0.703	0.585	0.192	0.726	1	0.56	0.7	0.142	0.388	0.843
1936	1	87460739	1	87460739	1936	1937	60365	0.547	0.615	-0.17	0.49	0.973	0.585	0.695	0.193	0.725	1	0.7	0.56	0.142	0.388	0.843
1937	1	87521104	1	87521104	1937	1938	36790	0.615	0.619	0.151	0.41	0.645	0.695	0.648	0.207	0.883	1	0.56	0.56	0.18	0.534	0.731
1938	1	87557894	1	87557894	1938	1939	41281	0.619	0.579	0.009	0.001	0.041	0.648	0.589	-0.035	0.022	0.243	0.56	0.52	-0.044	0.032	0.209
1939	1	87599175	1	87599175	1939	1940	35461	0.579	0.662	-0.133	0.324	0.934	0.589	0.686	0.197	0.747	1	0.52	0.82	0.07	0.133	0.748
1940	1	87634636	1	87634636	1940	1941	31686	0.662	0.789	-0.056	0.085	0.786	0.686	0.775	-0.074	0.145	1	0.82	0.82	-0.005	0.001	0.154
1941	1	87666322	1	87666322	1941	1942	25916	0.789	0.518	0.091	0.198	0.83	0.775	0.648	-0.082	0.171	1	0.82	0.54	-0.048	0.062	0.574
1942	1	87692238	1	87692238	1942	1943	24255	0.518	0.747	0.073	0.111	0.554	0.648	0.725	-0.042	0.038	0.429	0.54	0.78	-0.023	0.013	0.231
1943	1	87716493	1	87716493	1943	1944	46487	0.747	0.775	-0.067	0.135	1	0.725	0.716	-0.098	0.236	1	0.78	0.62	-0.091	0.204	1
1944	1	87762980	1	87762980	1944	1945	33714	0.775	0.567	-0.039	0.036	0.4	0.716	0.576	-0.05	0.051	0.418	0.62	0.66	-0.019	0.007	0.148
1945	1	87796694	1	87796694	1945	1946	32115	0.567	0.658	-0.142	0.367	0.962	0.576	0.581	-0.153	0.396	0.863	0.66	0.84	-0.009	0.003	0.169
1946	1	87828809	1	87828809	1946	1947	79407	0.658	0.595	-0.135	0.337	0.977	0.581	0.547	0.206	0.704	0.899	0.84	0.7	-0.017	0.01	0.347
1947	1	87908216	1	87908216	1947	1948	80344	0.595	0.532	-0.04	0.026	0.209	0.547	0.551	0.042	0.029	0.172	0.7	0.58	-0.033	0.022	0.265
1948	1	87988560	1	87988560	1948	1949	19684	0.532	0.642	0.056	0.056	0.297	0.551	0.72	-0.014	0.004	0.112	0.58	0.52	0.143	0.334	0.652
1949	1	88008244	1	88008244	1949	1950	23017	0.642	0.757	-0.026	0.016	0.297	0.72	0.678	-0.049	0.055	0.546	0.52	0.58	-0.087	0.124	0.43
1950	1	88031261	1	88031261	1950	1951	68465	0.757	0.595	-0.087	0.169	0.88	0.678	0.572	-0.12	0.269	0.87	0.58	0.56	-0.052	0.044	0.28
1951	1	88099726	1	88099726	1951	1952	38292	0.595	0.52	-0.047	0.037	0.244	0.572	0.576	0.027	0.013	0.113	0.56	0.52	0.143	0.334	0.626
1952	1	88138018	1	88138018	1952	1953	30742	0.52	0.889	0.056	0.128	0.973	0.576	0.763	-0.092	0.19	0.912	0.52	0.9	0.067	0.198	1
1953	1	88168760	1	88168760	1953	1954	81244	0.889	0.536	0.032	0.041	0.535	0.763	0.61	0.057	0.075	0.394	0.9	0.52	0.046	0.094	0.881
1954	1	88250004	1	88250004	1954	1955	153702	0.536	0.822	0.054	0.081	0.571	0.61	0.788	0.12	0.361	0.926	0.52	0.66	0.202	0.726	1
1955	1	88403706	1	88403706	1955	1956	27242	0.822	0.595	0.006	0.001	0.058	0.788	0.661	-0.017	0.007	0.232	0.66	0.58	-0.027	0.013	0.187
1956	1	88430948	1	88430948	1956	1957	56990	0.595	0.621	0.257	1	1	0.661	0.695	0.232	1	1	0.58	0.58	0.153	0.396	0.629
1957	1	88487938	1	88487938	1957	1958	72189	0.621	0.66	0.001	0	0.004	0.695	0.564	-0.072	0.099	0.541	0.58	0.6	0.088	0.131	0.377
1958	1	88560127	1	88560127	1958	1959	51370	0.66	0.755	0.009	0.002	0.058	0.564	0.75	-0.032	0.022	0.294	0.6	0.86	0.071	0.174	0.843
1959	1	88611497	1	88611497	1959	1960	29500	0.755	0.597	0.002	0	0.014	0.75	0.725	0.006	0.001	0.035	0.86	0.84	-0.005	0.002	0.223
1960	1	88640997	1	88640997	1960	1961	20827	0.597	0.773	-0.097	0.221	1	0.725	0.614	-0.12	0.306	1	0.84	0.74	-0.003	0	0.08
1961	1	88661824	1	88661824	1961	1962	54286	0.773	0.613	0.123	0.362	0.882	0.614	0.614	-0.155	0.426	1	0.74	0.72	0.161	0.667	0.859
1962	1	88716110	1	88716110	1962	1963	28820	0.613	0.745	0.109	0.265	0.699	0.614	0.602	-0.126	0.28	0.821	0.72	0.56	-0.111	0.247	0.9
1963	1	88744930	1	88744930	1963	1964	26708	0.745	0.735	-0.009	0.002	0.127	0.602	0.771	-0.056	0.073	0.61	0.56	0.84	0.062	0.115	0.688
1964	1	88771638	1	88771638	1964	1965	22520	0.735	0.733	0.176	0.81	0.904	0.771	0.725	0.181	0.926	1	0.84	0.86	0.099	0.608	0.843
1965	1	88794158	1	88794158	1965	1966	24466	0.733	0.583	-0.065	0.088	0.581	0.725	0.5	-0.094	0.177	0.683	0.86	0.52	-0.057	0.107	0.843
1966	1	88818624	1	88818624	1966	1967	44765	0.583	0.65	0.213	0.821	1	0.5	0.504	0.231	0.852	0.931	0.52	0.76	0.135	0.4	1
1967	1	88863389	1	88863389	1967	1968	141440	0.65	0.561	-0.013	0.003	0.082	0.504	0.517	-0.039	0.024	0.161	0.76	0.68	-0.077	0.148	0.998
1968	1	89004829	1	89004829	1968	1969	34445	0.561	0.508	-0.203	0.672	0.942	0.517	0.585	0.198	0.646	0.922	0.68	0.68	0.245	1	1
1969	1	89039274	1	89039274	1969	1970	30515	0.508	0.51	0.246	0.968	0.988	0.585	0.589	0.233	0.921	0.968	0.68	0.68	0.245	1	1
1970	1	89069789	1	89069789	1970	1971	23291	0.51	0.846	0.055	0.092	0.695	0.589	0.864	0.067	0.159	0.84	0.68	0.74	0.181	0.781	1
1971	1	89093080	1	89093080	1971	1972	60183	0.846	0.828	0.106	0.6	0.827	0.864	0.818	0.095	0.522	0.861	0.74	0.74	0.172	0.796	0.892
1972	1	89153263	1	89153263	1972	1973	22740	0.828	0.773	0.126	0.634	0.948	0.818	0.742	0.119	0.493	0.878	0.74	0.74	0.172	0.796	0.892
1973	1	89176003	1	89176003	1973	1974	107616	0.773	0.879	0.072	0.278	0.773	0.742	0.839	0.121	0.567	1	0.74	0.74	0.172	0.796	0.892
1974	1	89283619	1	89283619	1974	1975	42644	0.879	0.883	0.061	0.341	0.595	0.839	0.703	0.1	0.357	0.885	0.74	0.7	0.171	0.722	0.939
1975	1	89326263	1	89326263	1975	1976	20489	0.883	0.883	0.102	0.974	0.987	0.703	0.703	0.199	0.906	0.952	0.7	0.7	0.208	0.984	0.992
1976	1	89346752	1	89346752	1976	1977	24633	0.883	0.605	-0.031	0.039	0.673	0.703	0.597	-0.07	0.097	0.585	0.7	0.52	0.138	0.361	0.881
1977	1	89371385	1	89371385	1977	1978	26699	0.605	0.532	-0.153	0.396	0.829	0.597	0.508	-0.061	0.063	0.311	0.52	0.74	0.115	0.275	0.851
1978	1	89398084	1	89398084	1978	1979	3687	0.532	0.587	-0.18	0.537	0.931	0.508	0.619	-0.177	0.533	0.946	0.74	0.68	-0.069	0.114	0.831
1979	1	89401771	1	89401771	1979	1980	99645	0.587	0.609	0.031	0.016	0.133	0.619	0.585	-0.054	0.052	0.344	0.68	0.68	-0.026	0.014	0.252
1980	1	89501416	1	89501416	1980	1981	79213	0.609	0.543	0.153	0.397	0.72	0.585	0.631	-0.116	0.24	0.761	0.68	0.72	-0.041	0.038	0.456
1981	1	89580629	1	89580629	1981	1982	27086	0.543	0.872	0.053	0.101	0.757	0.631	0.686	-0.101	0.202	0.871	0.72	0.7	-0.05	0.059	0.595
1982	1	89607715	1	89607715	1982	1983	22197	0.872	0.834	-0.023	0.034	1	0.686	0.754	-0.032	0.025	0.409	0.7	0.58	-0.137	0.37	1
1983	1	89629912	1	89629912	1983	1984	35196	0.834	0.652	-0.07	0.157	1	0.754	0.559	-0.112	0.273	1	0.58	0.58	0.278	1	1
1984	1	89665108	1	89665108	1984	1985	74585	0.652	0.583	-0.133	0.318	0.914	0.559	0.606	-0.162	0.447	0.934	0.58	0.58	0.278	1	1
1985	1	89739693	1	89739693	1985	1986	27286	0.583	0.678	-0.04	0.029	0.295	0.606	0.525	-0.057	0.054	0.303	0.58	0.58	-0.18	0.546	1
1986	1	89766979	1	89766979	1986	1987	81813	0.678	0.658	-0.1	0.204	0.909	0.525	0.805	-0.084	0.18	0.908	0.58	0.58	-0.117	0.233	0.666
1987	1	89848792	1	89848792	1987	1988	47705	0.658	0.542	0.209	0.782	1	0.805	0.729	0.141	0.643	0.994	0.58	0.58	0.195	0.641	0.8
1988	1	89896497	1	89896497	1988	1989	24431	0.542	0.834	0.022	0.014	0.242	0.729	0.814	-0.025	0.021	0.496	0.58	0.74	0.064	0.088	0.426
1989	1	89920928	1	89920928	1989	1990	24346	0.834	0.599	0.114	0.393	1	0.814	0.542	0.114	0.347	1	0.74	0.56	-0.134	0.38	1
1990	1	89945274	1	89945274	1990	1991	59649	0.599	0.834	-0.017	0.008	0.25	0.542	0.86	-0.048	0.077	0.748	0.56	0.7	0.121	0.282	0.719
1991	1	90004923	1	90004923	1991	1992	63207	0.834	0.862	0.051	0.158	0.443	0.86	0.852	0.056	0.21	0.474	0.7	0.94	0.004	0.001	0.099
1992	1	90068130	1	90068130	1992	1993	33591	0.862	0.715	0.018	0.014	0.184	0.852	0.864	0.011	0.008	0.093	0.94	0.82	-0.002	0	0.154
1993	1	90101721	1	90101721	1993	1994	37012	0.715	0.538	-0.145	0.417	1	0.864	0.653	0.076	0.217	0.858	0.82	0.56	0.106	0.308	1
1994	1	90138733	1	90138733	1994	1995	37605	0.538	0.613	0.101	0.172	0.483	0.653	0.627	0.175	0.575	0.801	0.56	0.72	-0.132	0.349	1
1995	1	90176338	1	90176338	1995	1996	80200	0.613	0.719	0.075	0.119	0.438	0.627	0.61	-0.114	0.232	0.782	0.72	0.88	0.013	0.008	0.154
1996	1	90256538	1	90256538	1996	1997	35848	0.719	0.715	0.115	0.324	0.575	0.61	0.525	0.17	0.485	0.828	0.88	0.9	0.058	0.358	0.663
1997	1	90292386	1	90292386	1997	1998	73588	0.715	0.745	0.001	0	0.006	0.525	0.877	-0.019	0.014	0.332	0.9	0.72	-0.038	0.078	1
1998	1	90365974	1	90365974	1998	1999	70001	0.745	0.63	0.124	0.349	0.773	0.877	0.636	0.042	0.071	0.54	0.72	0.56	-0.132	0.349	1
[truncated: 55,214 more rows]
