# Supplementary material for: Study of whole genome linkage disequilibrium patterns of Iranian water buffalo breeds using the Axiom Buffalo Genotyping 90K Array
Source: PLoS One. 2019 May 31;14(5):e0217687. doi: 10.1371/journal.pone.0217687 (PMC6544294; doi:10.1371/journal.pone.0217687)
Supplement: S4 Table — (XLSX) [file pone.0217687.s009.xlsx]

## Sheet: LD DECAY
No.	Distance mean (Kb)	Distance group (× 100Kb)	AZeri_MEAN r2	AZeri_Stderr_ r2		Khuzestani_MEAN_r2	Khuzestani_Stderr_ r2		Mazandarani_MEAN_r2	Mazandarani_Stderr_ r2
1	56.8674	1	0.233893	0.265869		0.253566	0.279963		0.29682	0.306026
2	149.866	2	0.120293	0.173449		0.144147	0.194725		0.209822	0.249342
3	249.925	3	0.0773531	0.127175		0.101162	0.150136		0.175714	0.219857
4	350.017	4	0.0557295	0.101122		0.0785678	0.123876		0.156704	0.202696
5	449.978	5	0.042342	0.0837781		0.0637081	0.105454		0.144772	0.189481
6	549.96	6	0.0335115	0.0701021		0.0536043	0.0913201		0.135651	0.179213
7	649.916	7	0.0278402	0.0621811		0.0468755	0.0824898		0.128708	0.171251
8	749.93	8	0.0236314	0.0557433		0.0412718	0.0738063		0.12436	0.166143
9	849.945	9	0.020322	0.0505642		0.0372166	0.0683014		0.121114	0.163336
10	949.965	10	0.0180257	0.046987		0.0343647	0.0638313		0.118559	0.16064
11	1049.89	11	0.0160794	0.0422561		0.0315547	0.0580462		0.114407	0.155799
12	1149.96	12	0.0147525	0.0408027		0.0297727	0.056128		0.11179	0.151612
13	1250.05	13	0.0135905	0.0377304		0.0279873	0.0528657		0.109687	0.150351
14	1349.95	14	0.0125694	0.034844		0.0264508	0.0495073		0.108144	0.147737
15	1449.98	15	0.0116492	0.032815		0.0249747	0.0459505		0.106393	0.146377
16	1550.04	16	0.0110146	0.0308757		0.0241998	0.0447265		0.104557	0.143544
17	1649.98	17	0.0105538	0.0299681		0.0231859	0.0431739		0.104074	0.143033
18	1749.92	18	0.0100088	0.0284183		0.0223544	0.0412525		0.102612	0.140896
19	1850	19	0.00972281	0.0283223		0.0218269	0.0403874		0.101658	0.139613
20	1949.98	20	0.00941006	0.0277899		0.0211711	0.039297		0.100214	0.138107
21	2050	21	0.00909762	0.0263224		0.0205187	0.0375268		0.0989787	0.136288
22	2150.01	22	0.00873455	0.0254775		0.0198563	0.0361422		0.0987931	0.135696
23	2249.99	23	0.00855009	0.0239747		0.0194555	0.0355778		0.0979867	0.135175
24	2350.02	24	0.00837605	0.0247467		0.0189977	0.035071		0.0969072	0.134217
25	2450.06	25	0.00815156	0.0227715		0.018861	0.0346896		0.0964638	0.133122
26	2550	26	0.00802656	0.0219293		0.0184977	0.0331238		0.0954648	0.131061
27	2650.01	27	0.00778511	0.0196999		0.0181035	0.0314871		0.0948943	0.130987
28	2750.01	28	0.00768305	0.018855		0.0178437	0.0307713		0.094289	0.130405
29	2849.99	29	0.00759635	0.0192378		0.0176011	0.0310746		0.0936501	0.129674
30	2949.96	30	0.00757258	0.0197234		0.0172911	0.0302722		0.092929	0.12888
31	3050	31	0.00751123	0.0201478		0.0172688	0.0308071		0.0921484	0.128127
32	3150.01	32	0.00732934	0.019225		0.0169966	0.0301525		0.0920283	0.127233
33	3249.97	33	0.00725734	0.0187912		0.0168465	0.0301203		0.0916778	0.127168
34	3349.97	34	0.00727128	0.0188435		0.0166701	0.0298062		0.090455	0.125014
35	3449.9	35	0.0072199	0.0191191		0.0165276	0.0295648		0.0900531	0.124989
36	3549.93	36	0.00721538	0.0191227		0.0165348	0.0297967		0.0888688	0.124359
37	3649.93	37	0.00708262	0.0180537		0.0163321	0.0295493		0.0884667	0.124165
38	3749.96	38	0.00700085	0.0173437		0.0161435	0.0285557		0.0887558	0.122761
39	3849.92	39	0.00693153	0.0169437		0.0160411	0.0280396		0.0873422	0.121175
40	3950.01	40	0.00683559	0.0156042		0.0158671	0.0267714		0.0879122	0.121685
41	4049.97	41	0.00674658	0.0147801		0.0157906	0.0266563		0.0879078	0.12191
42	4150.05	42	0.00677295	0.0149801		0.0156055	0.026414		0.0875603	0.121865
43	4250.08	43	0.00669253	0.0144553		0.0155817	0.0268576		0.0870997	0.120501
44	4350.01	44	0.00664532	0.0149023		0.0154358	0.0263954		0.0868528	0.121867
45	4449.97	45	0.00664821	0.0154734		0.0152348	0.0261671		0.0866056	0.121337
46	4550	46	0.00666249	0.0155226		0.0152416	0.0263165		0.0854064	0.119115
47	4650.1	47	0.0066869	0.0170124		0.0150203	0.026552		0.08546	0.11875
48	4750.02	48	0.00657085	0.0156372		0.0150266	0.0262418		0.0845895	0.117485
49	4849.98	49	0.00649265	0.0149556		0.0147744	0.0246066		0.0842016	0.117022
50	4950.05	50	0.00650089	0.0162333		0.0149303	0.0259907		0.0840558	0.11742
51	5050.04	51	0.0063691	0.0150717		0.0148027	0.0249166		0.0834513	0.116184
52	5149.95	52	0.00636147	0.0144441		0.0146774	0.0244536		0.0837264	0.116367
53	5250	53	0.00634604	0.0144535		0.0146309	0.0248896		0.0826054	0.11489
54	5349.98	54	0.00628649	0.0149392		0.0146601	0.0249062		0.082097	0.113596
55	5449.97	55	0.00630506	0.0139222		0.0143914	0.0235656		0.0820438	0.11467
56	5550.03	56	0.00636749	0.0145711		0.0143985	0.0232783		0.0822356	0.113204
57	5650.01	57	0.00629664	0.0143252		0.0144582	0.0236426		0.0820389	0.113444
58	5749.9	58	0.00631061	0.0131273		0.0143737	0.0226738		0.0822992	0.114575
59	5849.95	59	0.00632515	0.0135528		0.0143136	0.0235272		0.0816296	0.114051
60	5949.94	60	0.00622514	0.0127336		0.0142113	0.022335		0.0808423	0.112543
61	6050.04	61	0.00615824	0.0127274		0.0141193	0.0227275		0.080616	0.112422
62	6149.95	62	0.00620654	0.013611		0.0140152	0.0224093		0.0804415	0.111705
63	6249.99	63	0.00618382	0.0127673		0.0138747	0.0218534		0.0807904	0.112478
64	6349.99	64	0.00616651	0.0132096		0.0139127	0.0223393		0.0799684	0.111111
65	6449.93	65	0.00612962	0.0130427		0.0138974	0.0216937		0.079554	0.111054
66	6550	66	0.00619162	0.0153232		0.0139168	0.023692		0.0798758	0.111056
67	6650.01	67	0.00614878	0.0136626		0.0138108	0.0223727		0.0796385	0.109901
68	6750.15	68	0.00610727	0.0142406		0.0137335	0.0225049		0.0786481	0.109535
69	6850.09	69	0.00609113	0.0135249		0.0137387	0.0221661		0.0787097	0.109468
70	6950.1	70	0.0061289	0.0135527		0.0136399	0.0219528		0.0784728	0.109171
71	7050.05	71	0.00607391	0.0128409		0.0135028	0.0210852		0.0790389	0.110155
72	7149.96	72	0.00605968	0.0130512		0.0135549	0.0212347		0.0786297	0.109139
73	7249.95	73	0.00613453	0.0127015		0.0136654	0.0214506		0.0782449	0.109325
74	7350.04	74	0.00612912	0.013073		0.0134709	0.021058		0.0781564	0.109711
75	7449.96	75	0.00604	0.0120044		0.0134143	0.0215036		0.0774685	0.108738
76	7549.95	76	0.0061214	0.0128967		0.0133247	0.0214242		0.0772656	0.10831
77	7649.93	77	0.00609106	0.0127626		0.0132923	0.0211281		0.0766379	0.106947
78	7749.99	78	0.00609992	0.0126478		0.0133212	0.0205549		0.0765076	0.107071
79	7850.01	79	0.00604935	0.0128246		0.0132024	0.0202456		0.0764256	0.107049
80	7950.01	80	0.00602744	0.0130015		0.0133564	0.0213548		0.0761645	0.10677
81	8049.91	81	0.00600262	0.0132561		0.0133167	0.0215327		0.0763757	0.107199
82	8149.99	82	0.00607212	0.0128428		0.0131658	0.0209934		0.0756291	0.10605
83	8250.03	83	0.00606876	0.0130751		0.0130638	0.0211679		0.0766499	0.106919
84	8350.03	84	0.00602405	0.0130831		0.0131398	0.021195		0.0758535	0.106424
85	8450.01	85	0.00597071	0.0124868		0.0130797	0.0207904		0.0754739	0.106003
86	8549.95	86	0.00594576	0.0117748		0.0131158	0.0204428		0.0753598	0.105902
87	8649.95	87	0.00588812	0.0110903		0.0132552	0.020154		0.0754969	0.106581
88	8750.02	88	0.00588678	0.0111662		0.013186	0.020249		0.0747733	0.104978
89	8849.97	89	0.00586166	0.0100929		0.013128	0.0191995		0.0744427	0.10407
90	8950.02	90	0.00587659	0.0106186		0.0130657	0.0197534		0.0738838	0.103544
91	9050.03	91	0.00585968	0.0109201		0.0129826	0.0198383		0.0742202	0.103951
92	9149.95	92	0.00586941	0.0103696		0.0130342	0.0197795		0.0741184	0.104235
93	9249.97	93	0.00581435	0.00980614		0.0130196	0.0193321		0.0744788	0.104118
94	9349.93	94	0.00585004	0.0106052		0.0131586	0.0196326		0.0741715	0.104182
95	9450.04	95	0.00575675	0.00981908		0.0129498	0.0194048		0.0738061	0.103655
96	9549.96	96	0.00579757	0.00982763		0.0128921	0.0188359		0.0735164	0.103678
97	9649.97	97	0.00579511	0.00974619		0.0128852	0.0190722		0.0736257	0.103528
98	9750.07	98	0.00581118	0.00943857		0.0128301	0.0187777		0.0731135	0.101794
99	9849.99	99	0.00574032	0.0090581		0.0127058	0.0183978		0.0728418	0.100917
100	9950.01	100	0.00578873	0.00957173		0.0128253	0.0189545		0.0726924	0.101127
101	10050	101	0.00583933	0.0101415		0.0128224	0.0189949		0.0732748	0.102069
102	10150	102	0.00574817	0.00963212		0.0127932	0.0187728		0.0729595	0.102223
103	10250	103	0.00572412	0.00907423		0.0127562	0.0185899		0.0730495	0.102209
104	10350	104	0.00581341	0.00893774		0.0127046	0.0185206		0.0728294	0.102427
105	10450.1	105	0.00570601	0.00863244		0.0128013	0.018722		0.0721395	0.102091
106	10550	106	0.00569302	0.00858716		0.0125979	0.0183598		0.0720577	0.101406
107	10650.1	107	0.00573109	0.00882385		0.0126863	0.018478		0.072315	0.102299
108	10750	108	0.00567612	0.00880283		0.0125814	0.0183078		0.0725525	0.102264
109	10850	109	0.00568854	0.00893694		0.0126389	0.0183975		0.0718612	0.100663
110	10950	110	0.00569815	0.00870019		0.0126356	0.0183251		0.0712503	0.0995987
111	11050	111	0.00574572	0.0087736		0.0126249	0.0183415		0.0715406	0.100878
112	11149.9	112	0.00569769	0.00860396		0.0125181	0.0180486		0.0712779	0.0992266
113	11250	113	0.00569106	0.00845402		0.0124869	0.0180851		0.0716712	0.100914
114	11350	114	0.00568112	0.00865056		0.0124357	0.0179386		0.0713259	0.0999742
115	11450.1	115	0.00569811	0.00868971		0.0123964	0.0178349		0.0706229	0.0985465
116	11550.1	116	0.00572627	0.00899023		0.0124309	0.0179587		0.070215	0.0984256
117	11650	117	0.00566757	0.00896486		0.0124262	0.017869		0.070404	0.10018
118	11750	118	0.00569244	0.00925524		0.0124229	0.0177296		0.0705945	0.100024
119	11850	119	0.00566592	0.00901176		0.0124003	0.0177701		0.0701323	0.0989193
120	11950.1	120	0.00567917	0.0087406		0.0123817	0.0177207		0.0696056	0.0979295
121	12050	121	0.00558684	0.00856563		0.0122849	0.0177716		0.0694607	0.0975972
122	12150	122	0.00560961	0.00837315		0.0123643	0.0179395		0.069411	0.0976792
123	12250.1	123	0.00551795	0.00804121		0.0124102	0.017843		0.0700366	0.0985174
124	12350	124	0.00557551	0.00812034		0.0124102	0.0180262		0.0696867	0.0981311
125	12449.9	125	0.00560819	0.00806948		0.0123166	0.0178149		0.0691668	0.0971117
126	12550	126	0.00559379	0.00813384		0.012298	0.0177504		0.0700142	0.098388
127	12650	127	0.00563325	0.00815197		0.0123839	0.0178871		0.0702063	0.0986365
128	12749.9	128	0.00560114	0.0082712		0.0122659	0.0176081		0.0695749	0.0983204
129	12850	129	0.00560335	0.00812789		0.0123247	0.017663		0.069235	0.097699
130	12950	130	0.00554473	0.00800303		0.0122429	0.0177634		0.069041	0.0969504
131	13050	131	0.00556716	0.00796		0.0122568	0.0175042		0.0688148	0.0969657
132	13150	132	0.0055419	0.00798358		0.0124144	0.0177759		0.0685013	0.0955714
133	13250	133	0.00553947	0.00797124		0.0123434	0.0175455		0.0683869	0.0958325
134	13349.9	134	0.00553688	0.00795623		0.0123745	0.0177379		0.0688975	0.0969145
135	13449.9	135	0.00555036	0.00800304		0.0123095	0.0176067		0.06869	0.0972272
136	13550	136	0.00557474	0.00796442		0.0122369	0.0174398		0.0682473	0.0964777
137	13650	137	0.00554655	0.00788961		0.0121594	0.017333		0.0685136	0.0970989
138	13750	138	0.0055623	0.00792359		0.0121479	0.0174205		0.0683435	0.0963768
139	13850	139	0.00555429	0.00787529		0.0122011	0.0174445		0.067661	0.0959637
140	13950.1	140	0.00554014	0.00795866		0.0121533	0.0173502		0.0677013	0.0957778
141	14050	141	0.00549907	0.00785999		0.0121397	0.0173391		0.0678201	0.0953966
142	14150	142	0.00548523	0.00779398		0.0120672	0.0173608		0.0673631	0.0948108
143	14250	143	0.0055073	0.00786164		0.0119332	0.0171473		0.0673144	0.0953524
144	14349.9	144	0.00553	0.00786747		0.0120083	0.0172763		0.0672969	0.0950162
145	14450	145	0.00547566	0.00789181		0.0120433	0.0173785		0.067002	0.0947439
146	14550	146	0.00545083	0.0078109		0.0119321	0.0170409		0.0671451	0.0949495
147	14649.9	147	0.00547121	0.00778964		0.0119913	0.0172848		0.0672555	0.0961508
148	14750	148	0.00541486	0.00772232		0.0119461	0.017219		0.0673719	0.0955795
149	14850	149	0.00543414	0.00780732		0.0119328	0.0170044		0.0672258	0.0955954
150	14950	150	0.00541553	0.00767946		0.0120211	0.0173439		0.0664557	0.0942474
