# Supplementary material for: Study of whole genome linkage disequilibrium patterns of Iranian water buffalo breeds using the Axiom Buffalo Genotyping 90K Array
Source: PLoS One. 2019 May 31;14(5):e0217687. doi: 10.1371/journal.pone.0217687 (PMC6544294; doi:10.1371/journal.pone.0217687)
Supplement: S5 Table — (XLSX) [file pone.0217687.s010.xlsx]

## Sheet: LD presistancy
No.	Distance mean (Kb)	Marker distance (×100 Kb)	AZI_KHU	AZI_MAZ	KHU_MAZ
1	56.8674	1	0.818509	0.585867	0.540817
2	149.866	2	0.721339	0.449684	0.389745
3	249.925	3	0.648036	0.355669	0.296321
4	350.017	4	0.588022	0.300143	0.237682
5	449.978	5	0.536692	0.249186	0.195045
6	549.96	6	0.489981	0.211648	0.162325
7	649.916	7	0.450665	0.182889	0.138921
8	749.93	8	0.418338	0.169519	0.126742
9	849.945	9	0.389789	0.157338	0.11838
10	949.965	10	0.359441	0.143014	0.103522
11	1049.89	11	0.325351	0.120286	0.0909487
12	1149.96	12	0.312958	0.114365	0.0881564
13	1250.05	13	0.298562	0.105952	0.082384
14	1349.95	14	0.276538	0.0960007	0.0730652
15	1449.98	15	0.252759	0.0862057	0.0600595
16	1550.04	16	0.236325	0.0797545	0.0522491
17	1649.98	17	0.226943	0.0762805	0.0522715
18	1749.92	18	0.210885	0.0775815	0.0477858
19	1850	19	0.203395	0.0741649	0.0498462
20	1949.98	20	0.184523	0.0710654	0.0517768
21	2050	21	0.18052	0.060816	0.0400896
22	2150.01	22	0.16433	0.0545516	0.0399543
23	2249.99	23	0.161511	0.0500772	0.0354826
24	2350.02	24	0.159247	0.0564624	0.0329841
25	2450.06	25	0.155365	0.0494844	0.0378763
26	2550	26	0.13498	0.0515629	0.0315637
27	2650.01	27	0.120668	0.0410358	0.029558
28	2750.01	28	0.11796	0.0395856	0.0234709
29	2849.99	29	0.122824	0.0410293	0.037428
30	2949.96	30	0.116181	0.0375814	0.0299091
31	3050	31	0.112641	0.0398132	0.0340987
32	3150.01	32	0.107468	0.0374782	0.0261068
33	3249.97	33	0.102487	0.0309965	0.0197801
34	3349.97	34	0.102962	0.0306629	0.0218709
35	3449.9	35	0.109894	0.0359244	0.0235236
36	3549.93	36	0.110423	0.0357302	0.0291998
37	3649.93	37	0.10056	0.0311447	0.0302078
38	3749.96	38	0.093151	0.0271517	0.0236933
39	3849.92	39	0.0953426	0.0237797	0.0279234
40	3950.01	40	0.0843943	0.0190831	0.0160566
41	4049.97	41	0.0774683	0.0200301	0.0153356
42	4150.05	42	0.08232	0.0193204	0.021958
43	4250.08	43	0.0801256	0.0226483	0.0168017
44	4350.01	44	0.0789523	0.0224775	0.0161421
45	4449.97	45	0.0708869	0.025228	0.0114481
46	4550	46	0.0676079	0.0235109	0.0172194
47	4650.1	47	0.0794193	0.024524	0.020351
48	4750.02	48	0.0692846	0.0217755	0.0205143
49	4849.98	49	0.0597597	0.020002	0.0174588
50	4950.05	50	0.0744061	0.0216494	0.0235778
51	5050.04	51	0.0647502	0.0248975	0.0119235
52	5149.95	52	0.0575039	0.0146054	0.0165149
53	5250	53	0.0543681	0.0262241	0.0168401
54	5349.98	54	0.0618847	0.0191698	0.0155568
55	5449.97	55	0.0504166	0.012232	0.0144333
56	5550.03	56	0.0534182	0.0169962	0.0183102
57	5650.01	57	0.0526785	0.0143019	0.00962552
58	5749.9	58	0.0427786	0.0148752	0.0144486
59	5849.95	59	0.0525098	0.0106818	0.0154962
60	5949.94	60	0.0358907	0.0187999	0.0170418
61	6050.04	61	0.0306787	0.0151365	0.010668
62	6149.95	62	0.0431469	0.00805287	0.00923338
63	6249.99	63	0.0357244	0.0172676	0.00903115
64	6349.99	64	0.0413888	0.0153133	0.00809638
65	6449.93	65	0.0351418	0.0155555	0.0113743
66	6550	66	0.0525366	0.0227642	0.0132691
67	6650.01	67	0.0451001	0.0125135	0.0116263
68	6750.15	68	0.0479849	0.0141609	0.00530899
69	6850.09	69	0.042985	0.0166781	0.00965546
70	6950.1	70	0.0373773	0.0151281	0.0111156
71	7050.05	71	0.0339231	0.0138427	0.00790029
72	7149.96	72	0.0330166	0.0172467	0.0129594
73	7249.95	73	0.0359561	0.0157429	0.0128154
74	7350.04	74	0.0497005	0.0128695	0.0127635
75	7449.96	75	0.0295849	0.0130831	0.0156788
76	7549.95	76	0.0375063	0.0101576	0.0103821
77	7649.93	77	0.0319551	0.0152111	0.0108207
78	7749.99	78	0.0337014	0.0160783	0.00661768
79	7850.01	79	0.0406538	0.0142682	0.00950597
80	7950.01	80	0.0360183	0.0108103	0.0115907
81	8049.91	81	0.0422768	0.0173553	0.0141698
82	8149.99	82	0.038995	0.0123358	0.0132898
83	8250.03	83	0.0408028	0.0145969	0.0154737
84	8350.03	84	0.0424479	0.0201416	0.0135799
85	8450.01	85	0.0367203	0.015226	0.01144
86	8549.95	86	0.0371354	0.0119597	0.0101749
87	8649.95	87	0.035722	0.00867452	0.00658429
88	8750.02	88	0.0349303	0.0104939	0.0110108
89	8849.97	89	0.0180746	0.000674636	0.0137656
90	8950.02	90	0.0184025	0.0201626	0.00990069
91	9050.03	91	0.0206516	0.0117499	0.00820775
92	9149.95	92	0.0302976	0.00774612	0.00776865
93	9249.97	93	0.0229817	0.011865	0.00567644
94	9349.93	94	0.0211387	0.020473	0.00283064
95	9450.04	95	0.0188461	0.00930442	0.00133327
96	9549.96	96	0.0152146	0.00556578	0.00603832
97	9649.97	97	0.0157907	0.00522233	0.00273879
98	9750.07	98	0.010398	0.0055675	0.00857574
99	9849.99	99	0.0130188	0.00710499	0.00452591
100	9950.01	100	0.0185485	0.0125506	0.0122895
101	10050	101	0.0280683	0.00622631	0.0102248
102	10150	102	0.0148674	0.00151948	0.010003
103	10250	103	0.00745045	0.00172738	0.00194178
104	10350	104	0.00993264	-0.000273231	0.00764896
105	10450.1	105	0.0177443	0.00588139	0.00613546
106	10550	106	0.0111117	0.00403532	0.00677291
107	10650.1	107	0.0177265	0.0017096	0.00538146
108	10750	108	0.0107548	0.00614333	0.00399871
109	10850	109	0.00300775	0.00302557	0.00964443
110	10950	110	0.00106985	0.00579553	0.0131844
111	11050	111	0.00987444	0.00180121	0.0119431
112	11149.9	112	0.0169467	0.00232516	0.00494509
113	11250	113	0.00990592	0.00283909	0.00819442
114	11350	114	0.0153968	0.00621583	0.00519933
115	11450.1	115	0.00529292	0.00991047	0.00720411
116	11550.1	116	0.00583034	0.00613394	0.00128581
117	11650	117	0.0115882	0.00577442	-0.00174308
118	11750	118	0.00855197	0.00535115	0.00585429
119	11850	119	0.0114476	0.0101306	0.00365454
120	11950.1	120	0.0131429	0.00389771	0.00366408
121	12050	121	0.0115234	0.00331599	0.00637609
122	12150	122	0.00935354	0.00592014	0.00220181
123	12250.1	123	0.0161106	0.00448903	0.00213114
124	12350	124	0.00939989	0.00380067	-0.00043767
125	12449.9	125	0.0084591	9.68293e-05	-0.00128084
126	12550	126	0.00638579	-0.00131132	0.00244926
127	12650	127	0.00136965	6.38282e-05	-0.000431833
128	12749.9	128	0.00745889	0.00133202	0.00354551
129	12850	129	0.00729046	0.00931673	0.00359901
130	12950	130	0.0024616	0.00385781	0.00662784
131	13050	131	0.00261094	0.00432653	0.00196932
132	13150	132	-0.00259093	0.00132643	0.0104726
133	13250	133	0.00580337	0.00433454	0.00663956
134	13349.9	134	-0.000114276	0.00905711	-0.000183077
135	13449.9	135	0.00208526	0.0021915	-0.00299711
136	13550	136	-0.00504546	0.0107612	0.00254734
137	13650	137	0.00401153	0.00557787	0.00170482
138	13750	138	-0.000528987	0.00289918	0.000124422
139	13850	139	0.00487906	0.00666664	0.00203856
140	13950.1	140	0.00109118	0.00521936	0.00644382
141	14050	141	0.0022705	0.00401774	0.00781461
142	14150	142	0.0013941	0.00991521	0.00624726
143	14250	143	0.00241436	0.00785703	0.00996301
144	14349.9	144	0.001545	0.0119172	0.00887243
145	14450	145	0.00602939	0.00594297	0.00730607
146	14550	146	0.000384712	0.0040697	0.00737079
147	14649.9	147	0.0024538	0.0064873	0.00594053
148	14750	148	0.00111862	-0.000800072	0.0111601
149	14850	149	0.000903372	-0.00286969	0.0106763
150	14950	150	0.0029153	-0.00114365	0.0104125
