# Supplementary material for: Study of whole genome linkage disequilibrium patterns of Iranian water buffalo breeds using the Axiom Buffalo Genotyping 90K Array
Source: PLoS One. 2019 May 31;14(5):e0217687. doi: 10.1371/journal.pone.0217687 (PMC6544294; doi:10.1371/journal.pone.0217687)
Supplement: S6 Table — (XLSX) [file pone.0217687.s011.xlsx]

## Sheet: Estimated_Ne_form_adjusted_r2
		Distance group (× 100Kb)	Mean R2 by Distance			Adjusted r2 for sample size			Distance (Morgan)		Estimated Ne based on adjusted r2
No.	Distance mean (Kb)	Distance group (× 100Kb)	AZeri_MEAN r2	Khuzestani_MEAN_r2	Mazandarani_MEAN_r2	AZeri_MEAN r2_Adj	Khuzestani_MEAN_r2_Adj	Mazandarani_MEAN_r2_Adj	c	Generation	AZI_Ne_Adj	KHU_Ne_Adj	MAZ_Ne_Adj
1	56.8674	1	0.233893	0.253566	0.29682	0.232405	0.250389	0.283552	0.001	500	825.709	748.445	631.673
2	149.866	2	0.120293	0.144147	0.209822	0.118585	0.140505	0.194913	0.002	250	929.098	764.648	516.312
3	249.925	3	0.0773531	0.101162	0.175714	0.0755616	0.0973368	0.160161	0.003	166.667	1019.52	772.8	436.977
4	350.017	4	0.0557295	0.0785678	0.156704	0.053896	0.0746468	0.140793	0.004	125	1097.14	774.776	381.414
5	449.978	5	0.042342	0.0637081	0.144772	0.0404824	0.0597239	0.128636	0.005	100	1185.1	787.186	338.694
6	549.96	6	0.0335115	0.0536043	0.135651	0.0316348	0.0495771	0.119342	0.006	83.3333	1275.45	798.776	307.469
7	649.916	7	0.0278402	0.0468755	0.128708	0.0259525	0.0428197	0.112268	0.007	71.4286	1340.43	798.348	282.402
8	749.93	8	0.0236314	0.0412718	0.12436	0.0217355	0.0371921	0.107838	0.008	62.5	1406.49	808.981	258.535
9	849.945	9	0.020322	0.0372166	0.121114	0.0184197	0.0331196	0.104531	0.009	55.5556	1480.27	810.933	237.959
10	949.965	10	0.0180257	0.0343647	0.118559	0.0161189	0.0302556	0.101928	0.01	50	1525.97	801.293	220.27
11	1049.89	11	0.0160794	0.0315547	0.114407	0.0141689	0.0274337	0.0976981	0.011	45.4545	1581.3	805.716	209.9
12	1149.96	12	0.0147525	0.0297727	0.11179	0.0128394	0.025644	0.0950317	0.012	41.6667	1601.78	791.571	198.392
13	1250.05	13	0.0135905	0.0279873	0.109687	0.0116752	0.0238511	0.0928885	0.013	38.4615	1627.92	787.053	187.8
14	1349.95	14	0.0125694	0.0264508	0.108144	0.010652	0.0223081	0.0913161	0.014	35.7143	1658.55	782.622	177.696
15	1449.98	15	0.0116492	0.0249747	0.106393	0.00973007	0.0208257	0.0895329	0.015	33.3333	1696.24	783.628	169.485
16	1550.04	16	0.0110146	0.0241998	0.104557	0.00909422	0.0200475	0.0876614	0.016	31.25	1702.5	763.774	162.618
17	1649.98	17	0.0105538	0.0231859	0.104074	0.00863256	0.0190293	0.0871693	0.017	29.4118	1688.83	758.098	153.999
18	1749.92	18	0.0100088	0.0223544	0.102612	0.00808648	0.0181942	0.0856804	0.018	27.7778	1703.66	749.482	148.212
19	1850	19	0.00972281	0.0218269	0.101658	0.00779994	0.0176645	0.0847077	0.019	26.3158	1673.76	731.721	142.175
20	1949.98	20	0.00941006	0.0211711	0.100214	0.00748658	0.0170059	0.083237	0.02	25	1657.15	722.541	137.674
21	2050	21	0.00909762	0.0205187	0.0989787	0.00717354	0.0163507	0.0819783	0.021	23.8095	1647.63	716.184	133.314
22	2150.01	22	0.00873455	0.0198563	0.0987931	0.00680976	0.0156855	0.0817892	0.022	22.7273	1657.36	713.105	127.574
23	2249.99	23	0.00855009	0.0194555	0.0979867	0.00662494	0.0152829	0.0809676	0.023	21.7391	1629.83	700.352	123.376
24	2350.02	24	0.00837605	0.0189977	0.0969072	0.00645057	0.0148232	0.0798677	0.024	20.8333	1604.43	692.311	120.007
25	2450.06	25	0.00815156	0.018861	0.0964638	0.00622564	0.014686	0.079416	0.025	20	1596.26	670.922	115.919
26	2550	26	0.00802656	0.0184977	0.0954648	0.0061004	0.0143211	0.0783981	0.026	19.2308	1566.57	661.799	113.033
27	2650.01	27	0.00778511	0.0181035	0.0948943	0.00585847	0.0139252	0.0778169	0.027	18.5185	1571.23	655.67	109.729
28	2750.01	28	0.00768305	0.0178437	0.094289	0.00575622	0.0136643	0.0772001	0.028	17.8571	1542.19	644.494	106.726
29	2849.99	29	0.00759635	0.0176011	0.0936501	0.00566936	0.0134207	0.0765491	0.029	17.2414	1511.96	633.724	103.996
30	2949.96	30	0.00757258	0.0172911	0.092929	0.00564554	0.0131093	0.0758144	0.03	16.6667	1467.76	627.347	101.584
31	3050	31	0.00751123	0.0172688	0.0921484	0.00558406	0.0130869	0.0750191	0.031	16.129	1436.14	608.162	99.435
32	3150.01	32	0.00732934	0.0169966	0.0920283	0.00540183	0.0128136	0.0748967	0.032	15.625	1438.46	601.892	96.4978
33	3249.97	33	0.00725734	0.0168465	0.0916778	0.00532968	0.0126628	0.0745397	0.033	15.1515	1413.85	590.692	94.0582
34	3349.97	34	0.00727128	0.0166701	0.090455	0.00534365	0.0124857	0.0732938	0.034	14.7059	1368.66	581.554	92.9686
35	3449.9	35	0.0072199	0.0165276	0.0900531	0.00529217	0.0123426	0.0728843	0.035	14.2857	1342.56	571.574	90.8599
36	3549.93	36	0.00721538	0.0165348	0.0888688	0.00528765	0.0123499	0.0716777	0.036	13.8889	1306.39	555.364	89.9399
37	3649.93	37	0.00708262	0.0163321	0.0884667	0.00515463	0.0121463	0.071268	0.037	13.5135	1304.06	549.526	88.051
38	3749.96	38	0.00700085	0.0161435	0.0887558	0.00507269	0.0119568	0.0715625	0.038	13.1579	1290.35	543.646	85.354
39	3849.92	39	0.00693153	0.0160411	0.0873422	0.00500324	0.0118541	0.0701223	0.039	12.8205	1274.81	534.354	85.0051
40	3950.01	40	0.00683559	0.0158671	0.0879122	0.00490711	0.0116793	0.070703	0.04	12.5	1267.41	528.883	82.148
41	4049.97	41	0.00674658	0.0157906	0.0879078	0.00481793	0.0116025	0.0706986	0.041	12.1951	1259.5	519.44	80.1498
42	4150.05	42	0.00677295	0.0156055	0.0875603	0.00484435	0.0114166	0.0703445	0.042	11.9048	1222.77	515.426	78.6653
43	4250.08	43	0.00669253	0.0155817	0.0870997	0.00476377	0.0113927	0.0698752	0.043	11.6279	1214.64	504.508	77.3909
44	4350.01	44	0.00664532	0.0154358	0.0868528	0.00471647	0.0112462	0.0696236	0.044	11.3636	1198.99	499.539	75.9258
45	4449.97	45	0.00664821	0.0152348	0.0866056	0.00471937	0.0110443	0.0693718	0.045	11.1111	1171.63	497.471	74.5283
46	4550	46	0.00666249	0.0152416	0.0854064	0.00473367	0.0110511	0.0681499	0.046	10.8696	1142.68	486.35	74.3127
47	4650.1	47	0.0066869	0.0150203	0.08546	0.00475813	0.0108289	0.0682045	0.047	10.6383	1112.59	485.88	72.6691
48	4750.02	48	0.00657085	0.0150266	0.0845895	0.00464186	0.0108352	0.0673176	0.048	10.4167	1116.83	475.477	72.1613
49	4849.98	49	0.00649265	0.0147744	0.0842016	0.00456351	0.010582	0.0669224	0.049	10.2041	1112.91	477.042	71.1361
50	4950.05	50	0.00650089	0.0149303	0.0840558	0.00457177	0.0107385	0.0667738	0.05	10	1088.67	460.614	69.8797
51	5050.04	51	0.0063691	0.0148027	0.0834513	0.00443972	0.0106104	0.0661579	0.051	9.80392	1099.21	457.096	69.1929
52	5149.95	52	0.00636147	0.0146774	0.0837264	0.00443207	0.0104845	0.0664382	0.052	9.61538	1079.94	453.745	67.5557
53	5250	53	0.00634604	0.0146309	0.0826054	0.00441661	0.0104378	0.0652961	0.053	9.43396	1063.29	447.195	67.5229
54	5349.98	54	0.00628649	0.0146601	0.082097	0.00435695	0.0104671	0.0647781	0.054	9.25926	1057.96	437.671	66.8395
55	5449.97	55	0.00630506	0.0143914	0.0820438	0.00437555	0.0101974	0.0647239	0.055	9.09091	1034.28	441.203	65.6829
56	5550.03	56	0.00636749	0.0143985	0.0822356	0.0044381	0.0102045	0.0649192	0.056	8.92857	1001.44	433.02	64.3025
57	5650.01	57	0.00629664	0.0144582	0.0820389	0.00436712	0.0102644	0.0647189	0.057	8.77193	999.929	422.912	63.3835
58	5749.9	58	0.00631061	0.0143737	0.0822992	0.00438112	0.0101795	0.0649841	0.058	8.62069	979.536	419.123	62.0189
59	5849.95	59	0.00632515	0.0143136	0.0816296	0.00439568	0.0101192	0.0643018	0.059	8.47458	959.729	414.5	61.6595
60	5949.94	60	0.00622514	0.0142113	0.0808423	0.00429548	0.0100165	0.0634997	0.06	8.33333	965.845	411.814	61.4504
61	6050.04	61	0.00615824	0.0141193	0.080616	0.00422845	0.00992411	0.0632691	0.061	8.19672	965.137	408.872	60.6783
62	6149.95	62	0.00620654	0.0140152	0.0804415	0.00427685	0.0098195	0.0630913	0.062	8.06452	938.779	406.606	59.8792
63	6249.99	63	0.00618382	0.0138747	0.0807904	0.00425408	0.00967841	0.0634468	0.063	7.93651	928.843	406.043	58.5763
64	6349.99	64	0.00616651	0.0139127	0.0799684	0.00423673	0.00971663	0.0626094	0.064	7.8125	918.089	398.111	58.4846
65	6449.93	65	0.00612962	0.0138974	0.079554	0.00419977	0.00970122	0.0621871	0.065	7.69231	911.954	392.615	58.0019
66	6550	66	0.00619162	0.0139168	0.0798758	0.0042619	0.00972065	0.062515	0.066	7.57576	884.99	385.885	56.8037
67	6650.01	67	0.00614878	0.0138108	0.0796385	0.00421898	0.00961427	0.0622732	0.067	7.46269	880.688	384.373	56.1876
68	6750.15	68	0.00610727	0.0137335	0.0786481	0.00417739	0.00953663	0.0612641	0.068	7.35294	876.412	381.834	56.3337
69	6850.09	69	0.00609113	0.0137387	0.0787097	0.00416121	0.00954189	0.0613269	0.069	7.24638	867.083	376.091	55.4567
70	6950.1	70	0.0061289	0.0136399	0.0784728	0.00419906	0.00944261	0.0610855	0.07	7.14286	846.96	374.653	54.8946
71	7050.05	71	0.00607391	0.0135028	0.0790389	0.00414396	0.0093049	0.0616623	0.071	7.04225	846.18	374.895	53.5823
72	7149.96	72	0.00605968	0.0135549	0.0786297	0.00412969	0.00935726	0.0612454	0.072	6.94444	837.322	367.6	53.2214
73	7249.95	73	0.00613453	0.0136654	0.0782449	0.00420469	0.00946819	0.0608533	0.073	6.84932	811.06	358.277	52.8526
74	7350.04	74	0.00612912	0.0134709	0.0781564	0.00419927	0.00927288	0.0607632	0.074	6.75676	801.137	360.951	52.2207
75	7449.96	75	0.00604	0.0134143	0.0774685	0.00410998	0.00921604	0.0600623	0.075	6.66667	807.7	358.355	52.1646
76	7549.95	76	0.0061214	0.0133247	0.0772656	0.00419154	0.00912609	0.0598555	0.076	6.57895	781.5	357.158	51.6674
77	7649.93	77	0.00609106	0.0132923	0.0766379	0.00416114	0.00909353	0.059216	0.077	6.49351	777.008	353.793	51.5823
78	7749.99	78	0.00609992	0.0133212	0.0765076	0.00417002	0.00912259	0.0590832	0.078	6.41026	765.407	348.135	51.0426
79	7850.01	79	0.00604935	0.0132024	0.0764256	0.00411935	0.00900329	0.0589997	0.079	6.32911	765.053	348.325	50.4723
80	7950.01	80	0.00602744	0.0133564	0.0761645	0.00409739	0.00915787	0.0587337	0.08	6.25	759.555	338.112	50.0813
81	8049.91	81	0.00600262	0.0133167	0.0763757	0.00407253	0.00911808	0.0589488	0.081	6.17284	754.777	335.408	49.2712
82	8149.99	82	0.00607212	0.0131658	0.0756291	0.00414216	0.0089665	0.0581882	0.082	6.09756	732.987	336.97	49.3464
83	8250.03	83	0.00606876	0.0130638	0.0766499	0.0041388	0.00886409	0.0592282	0.083	6.0241	724.747	336.792	47.8429
84	8350.03	84	0.00602405	0.0131398	0.0758535	0.004094	0.00894036	0.0584168	0.084	5.95238	723.988	329.918	47.9713
85	8450.01	85	0.00597071	0.0130797	0.0754739	0.00404056	0.00888004	0.05803	0.085	5.88235	724.973	328.271	47.7425
86	8549.95	86	0.00594576	0.0131158	0.0753598	0.00401556	0.00891631	0.0579137	0.086	5.81395	721.021	323.122	47.288
87	8649.95	87	0.00588812	0.0132552	0.0754969	0.00395781	0.00905634	0.0580534	0.087	5.74713	723.176	314.425	46.625
88	8750.02	88	0.00588678	0.013186	0.0747733	0.00395646	0.00898681	0.0573162	0.088	5.68182	715.202	313.279	46.7246
89	8849.97	89	0.00586166	0.013128	0.0744427	0.0039313	0.00892858	0.0569793	0.089	5.61798	711.711	311.798	46.4894
90	8950.02	90	0.00587659	0.0130657	0.0738838	0.00394626	0.00886599	0.0564099	0.09	5.55556	701.124	310.529	46.465
91	9050.03	91	0.00585968	0.0129826	0.0742202	0.00392931	0.00878248	0.0567527	0.091	5.49451	696.422	310.063	45.6602
92	9149.95	92	0.00586941	0.0130342	0.0741184	0.00393906	0.00883431	0.056649	0.092	5.43478	687.14	304.878	45.2516
93	9249.97	93	0.00581435	0.0130196	0.0744788	0.00388389	0.00881973	0.0570162	0.093	5.37634	689.445	302.103	44.4594
94	9349.93	94	0.00585004	0.0131586	0.0741715	0.00391965	0.00895926	0.056703	0.094	5.31915	675.864	294.192	44.244
95	9450.04	95	0.00575675	0.0129498	0.0738061	0.00382618	0.00874961	0.0563308	0.095	5.26316	685.15	298.134	44.085
96	9549.96	96	0.00579757	0.0128921	0.0735164	0.00386708	0.00869161	0.0560355	0.096	5.20833	670.815	297.014	43.8693
97	9649.97	97	0.00579511	0.0128852	0.0736257	0.00386462	0.0086847	0.056147	0.097	5.15464	664.324	294.188	43.3258
98	9750.07	98	0.00581118	0.0128301	0.0731135	0.00388072	0.00862938	0.0556251	0.098	5.10204	654.806	293.069	43.31
99	9849.99	99	0.00574032	0.0127058	0.0728418	0.00380972	0.00850453	0.0553482	0.099	5.05051	660.32	294.405	43.0996
100	9950.01	100	0.00578873	0.0128253	0.0726924	0.00385822	0.00862457	0.055196	0.1	5	645.467	287.369	42.7931
101	10050	101	0.00583933	0.0128224	0.0732748	0.00390892	0.00862166	0.0557894	0.101	4.9505	630.756	284.621	41.8925
102	10150	102	0.00574817	0.0127932	0.0729595	0.00381758	0.00859229	0.0554682	0.102	4.90196	639.573	282.803	41.7361
103	10250	103	0.00572412	0.0127562	0.0730495	0.00379348	0.00855515	0.0555599	0.103	4.85437	637.403	281.283	41.2587
104	10350	104	0.00581341	0.0127046	0.0728294	0.00388295	0.00850332	0.0553356	0.104	4.80769	616.673	280.291	41.0374
105	10450.1	105	0.00570601	0.0128013	0.0721395	0.00377534	0.00860046	0.0546327	0.105	4.7619	628.277	274.459	41.2001
106	10550	106	0.00569302	0.0125979	0.0720577	0.00376233	0.00839614	0.0545493	0.106	4.71698	624.511	278.543	40.8775
107	10650.1	107	0.00573109	0.0126863	0.072315	0.00380047	0.008485	0.0548115	0.107	4.6729	612.442	273.026	40.2905
108	10750	108	0.00567612	0.0125814	0.0725525	0.00374539	0.00837963	0.0550535	0.108	4.62963	615.728	273.928	39.7319
109	10850	109	0.00568854	0.0126389	0.0718612	0.00375784	0.00843734	0.0543491	0.109	4.58716	608.051	269.543	39.9072
110	10950	110	0.00569815	0.0126356	0.0712503	0.00376746	0.00843409	0.0537267	0.11	4.54545	600.979	267.196	40.0289
111	11050	111	0.00574572	0.0126249	0.0715406	0.00381513	0.00842327	0.0540225	0.111	4.5045	588.095	265.132	39.4387
112	11149.9	112	0.00569769	0.0125181	0.0712779	0.00376701	0.00831603	0.0537548	0.112	4.46429	590.318	266.182	39.2924
113	11250	113	0.00569106	0.0124869	0.0716712	0.00376036	0.00828476	0.0541556	0.113	4.42478	586.133	264.831	38.6401
114	11350	114	0.00568112	0.0124357	0.0713259	0.0037504	0.00823332	0.0538038	0.114	4.38596	582.54	264.162	38.5659
115	11450.1	115	0.00569811	0.0123964	0.0706229	0.00376742	0.00819381	0.0530875	0.115	4.34783	574.855	263.138	38.7757
116	11550.1	116	0.00572627	0.0124309	0.070215	0.00379564	0.00822845	0.0526718	0.116	4.31034	565.646	259.762	38.7618
117	11650	117	0.00566757	0.0124262	0.070404	0.00373683	0.00822376	0.0528645	0.117	4.2735	569.672	257.69	38.2827
118	11750	118	0.00569244	0.0124229	0.0705945	0.00376175	0.00822042	0.0530586	0.118	4.23729	561.089	255.611	37.8116
119	11850	119	0.00566592	0.0124003	0.0701323	0.00373517	0.00819775	0.0525876	0.119	4.20168	560.347	254.169	37.8485
120	11950.1	120	0.00567917	0.0123817	0.0696056	0.00374845	0.00817908	0.0520509	0.12	4.16667	553.702	252.632	37.9416
121	12050	121	0.00558684	0.0122849	0.0694607	0.00365594	0.00808184	0.0519033	0.121	4.13223	563.073	253.583	37.7409
122	12150	122	0.00560961	0.0123643	0.069411	0.00367875	0.00816158	0.0518527	0.122	4.09836	554.982	249.027	37.47
123	12250.1	123	0.00551795	0.0124102	0.0700366	0.00358692	0.00820767	0.0524901	0.123	4.06504	564.615	245.604	36.6894
124	12350	124	0.00557551	0.0124102	0.0696867	0.00364459	0.00820773	0.0521336	0.124	4.03226	551.169	243.622	36.6562
125	12449.9	125	0.00560819	0.0123166	0.0691668	0.00367733	0.00811367	0.0516039	0.125	4	541.873	244.498	36.7567
126	12550	126	0.00559379	0.012298	0.0700142	0.00366291	0.00809502	0.0524673	0.126	3.96825	539.697	243.121	35.8323
127	12650	127	0.00563325	0.0123839	0.0702063	0.00370244	0.00818132	0.052663	0.127	3.93701	529.708	238.641	35.4108
128	12749.9	128	0.00560114	0.0122659	0.0695749	0.00367026	0.00806282	0.0520197	0.128	3.90625	530.195	240.285	35.5928
129	12850	129	0.00560335	0.0123247	0.069235	0.00367249	0.00812186	0.0516734	0.129	3.87597	525.766	236.675	35.5665
130	12950	130	0.00554473	0.0122429	0.069041	0.00361375	0.00803966	0.0514758	0.13	3.84615	530.232	237.276	35.4358
131	13050	131	0.00556716	0.0122568	0.0688148	0.00363623	0.00805367	0.0512453	0.131	3.81679	522.921	235.052	35.332
132	13150	132	0.0055419	0.0124144	0.0685013	0.00361092	0.00821195	0.0509258	0.132	3.78788	522.61	228.738	35.2962
133	13250	133	0.00553947	0.0123434	0.0683869	0.00360848	0.00814057	0.0508093	0.133	3.7594	519.031	229.025	35.1155
134	13349.9	134	0.00553688	0.0123745	0.0688975	0.00360588	0.00817189	0.0513295	0.134	3.73134	515.531	226.438	34.4813
135	13449.9	135	0.00555036	0.0123095	0.06869	0.00361939	0.00810655	0.0511181	0.135	3.7037	509.795	226.587	34.3751
136	13550	136	0.00557474	0.0122369	0.0682473	0.00364382	0.00803364	0.0506671	0.136	3.67647	502.642	226.979	34.4424
137	13650	137	0.00554655	0.0121594	0.0685136	0.00361557	0.00795578	0.0509384	0.137	3.64964	502.886	227.545	33.9992
138	13750	138	0.0055623	0.0121479	0.0683435	0.00363135	0.00794425	0.0507651	0.138	3.62319	497.065	226.227	33.8742
139	13850	139	0.00555429	0.0122011	0.067661	0.00362333	0.00799774	0.0500697	0.139	3.59712	494.586	223.085	34.1226
140	13950.1	140	0.00554014	0.0121533	0.0677013	0.00360915	0.00794972	0.0501108	0.14	3.57143	492.989	222.84	33.8496
141	14050	141	0.00549907	0.0121397	0.0678201	0.003568	0.00793608	0.0502318	0.141	3.5461	495.158	221.643	33.5243
142	14150	142	0.00548523	0.0120672	0.0673631	0.00355413	0.00786321	0.0497662	0.142	3.52113	493.597	222.138	33.6161
143	14250	143	0.0055073	0.0119332	0.0673144	0.00357624	0.00772863	0.0497166	0.143	3.4965	487.103	224.456	33.4161
144	14349.9	144	0.00553	0.0120083	0.0672969	0.00359899	0.0078041	0.0496987	0.144	3.47222	480.653	220.725	33.1966
145	14450	145	0.00547566	0.0120433	0.067002	0.00354454	0.00783925	0.0493983	0.145	3.44828	484.697	218.212	33.1787
146	14550	146	0.00545083	0.0119321	0.0671451	0.00351967	0.00772754	0.0495441	0.146	3.42466	484.79	219.875	32.8494
147	14649.9	147	0.00547121	0.0119913	0.0672555	0.00354009	0.00778704	0.0496566	0.147	3.40136	478.706	216.698	32.5481
148	14750	148	0.00541486	0.0119461	0.0673719	0.00348363	0.00774163	0.0497751	0.148	3.37838	483.204	216.506	32.2472
149	14850	149	0.00543414	0.0119328	0.0672258	0.00350295	0.00772831	0.0496262	0.149	3.3557	477.305	215.427	32.1319
150	14950	150	0.00541553	0.0120211	0.0664557	0.0034843	0.0078169	0.0488417	0.15	3.33333	476.67	211.546	32.4572
